# Supplementary material for: Effects of 14-day oral low dose selenium nanoparticles and selenite in rat—as determined by metabolite pattern determination
Source: PeerJ. 2016 Oct 20;4:e2601. doi: 10.7717/peerj.2601 (PMC5075706; doi:10.7717/peerj.2601)
Supplement: Data S2 [file peerj-04-2601-s002.xlsx]

## Sheet: Raw data positive_mode
	Animal s
Retention time : M/Z value	Control_1	Control_2	Control_3	Control_4	Control_5	Control_6	Control_7	Control_8	0.05 mg/kg bw Se-Nanoparticle 1	0.05 mg/kg bw Se-Nanoparticle 2	0.05 mg/kg bw Se-Nanoparticle 3	0.05 mg/kg bw Se-Nanoparticle 4	0.05 mg/kg bw Se-Nanoparticle 5	0.05 mg/kg bw Se-Nanoparticle 6	0.5 mg/kg bw Se-Nanoparticle 1	0.5 mg/kg bw Se-Nanoparticle 2	0.5 mg/kg bw Se-Nanoparticle 3	0.5 mg/kg bw Se-Nanoparticle 4	0.5 mg/kg bw Se-Nanoparticle 5	0.5 mg/kg bw Se-Nanoparticle 6	Water vehicle 1	Water vehicle 2	Water vehicle 3	Water vehicle 4	Water vehicle 5	Water vehicle 6	Water vehicle 7	Water vehicle 8	0.05 mg/kg bw Se-ion 1	0.05 mg/kg bw Se-ion 2	0.05 mg/kg bw Se-ion 3	0.05 mg/kg bw Se-ion 4	0.05 mg/kg bw Se-ion 5	0.05 mg/kg bw Se-ion 6	0.05 mg/kg bw Se-ion 7	0.05 mg/kg bw Se-ion 8	0.5 mg/kg bw Se-ion 9	0.5 mg/kg bw Se-ion 10	0.5 mg/kg bw Se-ion 11	0.5 mg/kg bw Se-ion 12	0.5 mg/kg bw Se-ion 13	0.5 mg/kg bw Se-ion 14	0.5 mg/kg bw Se-ion 15	0.5 mg/kg bw Se-ion 16
	A	A	A	A	A	A	A	A	B	B	B	B	B	B	C	C	C	C	C	C	D	D	D	D	D	D	D	D	E	E	E	E	E	E	E	E	F	F	F	F	F	F	F	F
63.6s : 212.275m/z	22146.6	17203	29996.9	20606.4	32971.6	0	24900.2	23485.5	30513	25157.3	37320.7	23063.6	22874	0	28031.4	26717.6	0	20500.8	40907.2	65520.9	30790.1	0	17430.2	24762.3	26101.1	19190.2	0	32067.7	0	27522.5	27842.2	35516.3	30146.4	24353	25317.5	37497.5	30959.2	34733.5	27079.3	0	26951.8	28313.3	31992.7	33307.5
66.0s : 209.228m/z	2244.66	0	3906.76	0	4501.97	2177.75	301.28	0	0	0	0	0	0	0	2686.96	2574.25	0	2897.5	4252.6	15677.1	2748.81	4039.02	0	3368.11	0	0	0	0	0	0	2814.62	7504.56	0	0	3964.51	4621.34	3348.8	9307.69	3567.47	6397.95	3857.16	0	4123.06	0
67.6s : 194.262m/z	1426.65	0	2219.98	1648.9	2996.09	0	3174.29	2053.03	2492.63	0	0	0	1831.86	2675.97	3196.08	2747.36	1723.52	0	3324.19	9068.6	2198.44	3108.87	1337.97	1728	2417.5	2206.84	0	3399.43	0	0	0	3135.98	2363.36	2009.51	3498.63	3152.29	0	4960.56	1696.56	0	0	2207.81	3198.95	3160.77
68.1s : 130.231m/z	0	8254.6	0	0	10806.9	4742.97	12319.7	7125.44	9728.81	0	0	6560.59	8071.15	9830.17	5496.94	0	0	10526.6	12071.9	28541.2	0	22976.6	0	0	0	0	9439.81	11048.4	573.09	0	0	0	8448.14	8788.89	9972.38	20984.2	10988.1	2969.12	9102.85	15233.1	0	0	0	0
71.0s : 231.332m/z	3284.93	2893.5	0	0	3005.09	10441.4	0	0	0	0	0	0	0	6260.36	2634.87	0	0	0	4275.17	13622.3	3297.3	2510.21	6127.4	0	9320.48	1150.42	0	6228.75	2480.18	12112.7	2705.85	8139.84	9005.36	12613.6	0	5586.34	6245.62	19183.4	11487	13504.6	3106.59	3099.16	6111.43	10638.1
71.8s : 141.217m/z	4062.53	5604.34	0	1690.52	3368.11	0	7214.15	0	6510.83	0	0	4521.33	0	0	4044.49	6470.23	1410.07	0	0	2049.63	0	2366.49	5265.08	5152.21	2109.08	0	1467.45	0	6391.23	10486.4	5707.96	7625	1629.55	3932.96	0	0	2135.07	6973.95	8139.48	736.56	5722.91	2153.59	4456.92	4328.85
73.8s : 176.288m/z	567.6	0	2612.93	3309.31	2843.3	1969.12	0	2022.99	0	2139.85	4344.2	2087.38	0	2748.81	2237.49	0	8602.17	4410.56	0	0	2378.8	0	3641.27	4280.91	4149.37	0	2213.6	0	1308.54	0	0	4973.72	0	1683.43	0	0	0	12314	2889.37	3919.19	0	0	0	0
73.8s : 273.294m/z	4190.42	5933.31	8598.77	10324.9	6156.2	5261.99	8148.29	6549.37	5858.7	338.28	5107.64	5467.9	3741.28	15207.5	0	4007.12	4035.38	0	0	1282.33	0	0	4132.54	4742.97	2474.54	0	0	0	0	0	3495.71	5604.34	0	0	15788	0	0	0	6973.95	0	0	0	2414.96	2224.7
74.1s : 100.235m/z	4631.06	3617.02	9037.24	7632.25	7214.15	7331.62	0	4835.31	0	0	0	4046.94	1452.43	0	0	4947.32	0	0	0	0	5085.68	0	0	4469.19	0	4521.33	5217.33	2679.23	2924.17	0	0	0	7834.54	11637.3	2361.14	12510.4	3982.67	6725.5	0	7741.29	5308.94	7121.09	7134.35	860.86
74.4s : 122.215m/z	0	0	25871	12037.1	30858.8	35850.6	26974.9	0	20239.3	5664.11	0	845.4	23874.3	40095.2	17751	27670.7	16111.6	63022	22093.7	32407.5	12354.4	12449.5	19073.3	32636.3	30513	16464.2	49355.2	48913.7	14646.1	0	26446.3	25460.9	31031.8	34079.8	0	42879.3	0	49759.4	29483.5	29062.9	29996.9	41499.3	18379.5	10720.3
74.7s : 282.301m/z	15372.6	17949.8	16770.3	0	19592.4	14119.4	16823.3	11403	15475.9	12194.8	20021.8	13545.2	13145.4	12917	14670	16748	0	16842.7	24741.1	47286.2	18562.1	14927.5	14646.1	16665.3	18789.7	16665.3	0	17481.5	16564.4	22439.2	15525.6	0	20070.6	15207.5	13402.2	0	18772	29627	14802.4	24225.4	15094.1	14603.8	15088.6	17481.5
74.7s : 146.256m/z	46140.3	56814.7	60594.6	25895	69008.9	20740.8	15073.2	15101.1	0	12645.7	47936.8	45280.3	52213.9	2465.47	7405.8	15928.3	60594.6	7549.9	55063.8	16106.9	31282.1	38957.6	7537.32	58709.7	2300.69	39019.1	18220.2	24762.3	11919.7	40095.2	23597	4004.72	25460.9	69008.9	6607.39	35850.6	46856.7	65520.9	43385.8	15039.9	14486.4	24629.8	21440.8	47936.8
75.4s : 124.204m/z	4712.78	2904.7	4982.75	3092.54	5455.1	3249.17	6659.67	5284.48	7125.44	4786.44	7461.46	0	5483.34	5858.7	5701.04	4881.3	0	2153.09	4318.17	14646.1	5916.88	8813.93	2418.28	4869.02	419.71	5622.68	2945.79	6887.63	0	6761	6115.92	8302.01	6305.13	2798.83	5600.34	4177.58	5538.6	9594.03	3424.29	5440.33	8448.14	10176.8	8683.84	7908.14
75.5s : 132.198m/z	0	0	3212.72	0	0	3967.74	4569.77	1261.05	5225.42	0	3969.24	0	5199.75	5440.33	0	3048.42	2440.64	0	4908.26	0	0	3320.6	2551.53	0	3220.01	2878.4	0	4628.38	0	3889.23	0	0	2944.34	0	3542.81	3892.4	0	0	3605.8	3578.89	4213.73	3818.24	4819.69	3857.88
76.0s : 150.216m/z	16332.3	0	23205.9	14077.6	0	0	32636.3	14782.9	19892.2	12980.9	20171	0	0	0	0	0	13071.6	19122.8	33064.7	52660.5	0	16715	12497.7	22545.5	20165	21038.6	18474.8	25895	0	23597	1334.3	22834.7	17751	957.65	17842	21572.8	23272.2	26497.6	21312.4	20699.3	20439.7	23815.2	0	948.77
76.6s : 143.270m/z	49976.9	35321.1	96128.7	31527.8	96128.7	46417.9	110102	30554.9	83525.2	45280.3	51902.1	17659.9	73233.6	53609.4	37406.5	64286.8	37497.5	0	41627.2	280510	92033.8	59876.6	31905.7	40907.2	43478.4	18300.6	34079.8	101050	44979.2	76713.2	39670.9	61192.2	75396.7	42694.7	41758.4	86950.9	70945.2	171983	63885.1	46140.3	72458.4	103655	140810	74263.3
76.6s : 226.257m/z	0	0	0	7377.02	0	6340.49	8575.29	5483.34	0	6784.44	6234.83	4456.92	6063.65	0	0	0	8913.02	6000.54	5015.94	7893.55	5842.49	0	4257.8	0	7090.51	3828.12	7290.11	7429.85	7008.92	6581.91	5212.02	7447.97	6219.36	6560.59	5686.72	0	5315.58	8654.76	0	0	0	6073.77	8340.9	0
76.7s : 160.282m/z	14833.8	0	23758.8	32708.5	18681.2	22741	42404.9	13305.3	21572.8	13363.4	2686.96	19659.6	11743.9	22328.8	0	21148.7	18315.9	20715.5	36906.6	45987.7	34978.8	14614.8	1468.67	12460.7	0	18590.2	19208.6	28721.3	13100.6	30706.3	19038.5	23152	27289.8	21024.6	10889.5	32250.6	32076.8	42834.2	20606.4	40351.9	28145.9	37093.9	28413.8	16337
76.9s : 451.357m/z	0	0	2485.4	1496.23	2523.73	1848.15	2587.9	0	1933.48	2857.73	0	1219.6	0	0	2956.8	2496.81	0	2067.43	1148.3	2235.88	1917.22	0	1352.58	0	2684.48	0	0	0	1489.06	1863.53	1456.11	1820.13	1827.76	1472.03	1163.08	0	1881.98	2709.04	1885.87	1755.68	2389.82	1687.94	3148.45	1617.29
77.8s : 247.317m/z	0	0	6391.23	4156.94	4521.33	2996.09	0	2216.39	0	1347.23	1470.89	0	0	0	3111.01	2914.19	0	3223.16	1664.66	0	7635.9	0	661.42	963.11	1011.83	2192.76	0	629.42	4653.63	0	2625.12	5046.45	2286.23	8860.31	1857.29	7639.96	1112.46	1153.87	2052.26	7772.1	2924.17	1309.04	0	0
78.1s : 202.289m/z	47881	59876.6	63022	65171.4	86950.9	50994.5	47881	61273.7	50248	48913.7	55810.1	76713.2	657.72	47162.5	76713.2	45007.3	0	52498	81969	115153	58709.7	62755.8	71793.1	39401.8	52696	55063.8	45315.2	69302.2	59248.7	58027.2	41895.4	68581.6	63885.1	56629.3	50120.9	62755.8	56035	85762.5	67902.2	51902.1	62755.8	67902.2	62695.2	38578.1
78.4s : 156.221m/z	0	1739.91	0	0	5846.67	2295.26	0	0	3815.58	0	1759.04	0	0	0	1710.74	2032.78	1933.48	0	2515	2964.9	0	0	2375.75	0	2427.73	3565.09	0	3790.79	0	0	0	2184.02	3380.47	2064.61	2414.32	1315.98	2280.11	6952.5	0	3955.67	0	3049.57	4265.59	0
78.5s : 265.294m/z	945.9	9559.06	0	19592.4	16510.2	0	15823.6	10091.7	11730.6	0	6817.39	8491.12	0	7881.51	10224.4	12194.8	0	12254.6	11938.6	18474.8	7849.33	7429.85	9516.31	18220.2	12628.3	0	0	21024.6	0	19059.4	13012.2	0	14408.8	11553.1	6549.37	17328.5	17241.1	25895	9938.57	13861	15908.9	40564.9	11794.1	0
79.4s : 455.396m/z	3065.06	0	1180.75	2356.24	3424.29	625.66	707.91	0	2728.19	6169.64	6924.52	1932.79	2737.7	3795.14	4642.71	5830.02	3516.32	1402.45	5217.33	12767.5	866.31	0	3124.91	3567.47	3945.91	2450.8	0	8637.49	3085.35	5168.91	3818.24	5915.43	0	660	3366.57	4817.45	3951.31	12695.1	1402.73	4156.94	1125.41	3791.83	952.12	0
80.1s : 166.236m/z	55063.8	51902.1	57484.1	62000.5	72458.4	63652.7	71242.9	56935.6	69930.9	53964.6	70647.4	65520.9	61273.7	62755.8	72005.6	61676.7	54475.3	56935.6	63729.7	81489.1	52931.2	65520.9	54118.2	65171.4	58027.2	48802.7	43686.6	63022	48520.3	55810.1	62695.2	64286.8	67418.2	52931.2	3234.27	65520.9	52058	79152.5	61492.9	57132.1	69008.9	56814.7	67418.2	5356.53
80.3s : 158.268m/z	0	2290.61	2363.36	0	5089.98	1069.71	12168.7	0	2522.28	713.27	2010.57	0	1609.87	0	2992.53	2485.4	0	1123.39	3058.32	7548.63	0	2048.58	0	7976.57	1819.08	5477.85	1645.92	4149.37	0	5665.74	2042.46	3152.29	2553.92	2719.77	0	8977.01	0	12054.9	0	8990.94	0	4057.66	3517.57	0
80.9s : 138.212m/z	2011.84	0	0	1242.94	3040.53	2527.78	0	0	4742.97	0	0	1545.37	0	3857.16	0	4580.68	0	0	2021.51	1952.87	2486.32	2769.94	4474.76	2428.73	1467.45	0	3058.32	2597.29	0	2619.68	1536.86	0	0	0	718.55	1683.56	0	4673.01	0	0	1665.56	3269.44	1972.91	1536.86
81.0s : 116.214m/z	0	0	0	0	2375.75	0	8843.34	4703.75	2041.21	0	2132.3	5275.08	0	7758.75	0	8077.84	6735.38	0	0	14473.3	0	5399.2	0	8520.1	0	0	0	0	6806.19	0	0	0	0	0	0	3626.69	8042.16	13898.4	10612.5	9841.75	14154	10742.8	9122.6	8005.25
81.1s : 220.278m/z	0	4416.07	2168.03	0	0	4780.86	952.85	0	0	0	5163.29	2562.89	3587.17	0	0	3910.95	0	2363.36	6637.66	7396.21	0	0	2131.58	2294.4	0	0	1579.06	0	0	6148.83	4597.67	0	0	0	0	9076.72	4530.49	8134.39	0	6020.68	0	6263.38	8292.72	2561.33
81.7s : 108.184m/z	0	0	0	2423.12	2939.63	2363.36	8370.41	1988.43	0	0	0	0	0	4580.68	1861.28	1824.66	0	2498.9	7881.51	0	2684.82	3030.5	1656.25	2331.13	1674.41	0	0	3203.36	0	3177.23	0	3041.17	0	2324.85	2837.03	2030.54	0	6470.23	0	5561.22	3209.38	7312.94	3445.99	0
81.9s : 186.273m/z	2611.33	0	5793.04	1771.89	5045.35	2113.47	6200.47	2031.32	5073.6	2024.92	7286.61	2278.11	2453.56	3051.04	0	2936.35	1862.61	1118.63	4112.23	12834.3	3857.88	4615.54	2325.15	3825.59	3132.19	0	0	7632.25	0	3380.47	3995.17	4069.86	7300.18	0	3649.31	5238.93	1706.76	8917.14	3626.69	2794.85	2610.43	3228.44	5232.98	6882.45
82.2s : 217.295m/z	14329.6	0	25157.3	0	19745.2	14012.5	422.26	13151.4	12777.4	0	11539.4	0	0	13898.4	13974.5	27251.3	0	19892.2	0	16676.9	0	19592.4	4213.08	5434.73	0	0	10301.6	0	18764.5	24106.4	1219.6	27952.2	0	15928.3	0	22146.6	0	23758.8	27974.1	44036.1	26194.9	34925.3	20500.8	1235.02
83.8s : 126.223m/z	74263.3	6494.2	105382	51005.2	77991.8	67418.2	171983	12889.4	129128	11354	102111	10832.9	81004.4	102111	17115.2	17007.4	67418.2	59876.6	71242.9	182506	119358	140810	17080.4	9682.89	16959.5	42667.4	76713.2	151999	12194.8	89938.6	95285.1	80064	103655	82008.2	100434	96128.7	86100.1	232610	98751.7	73233.6	86950.9	95285.1	103655	0
87.1s : 128.221m/z	6899.03	1155.95	4962.68	2131.58	1768.01	3766.64	10734.4	4233.4	0	0	0	1454.11	0	910.57	1768.82	1817.72	3614.69	2671.01	5068.63	3972.86	4609.73	0	1622.34	0	0	0	0	6253.26	2102.15	2846.95	7396.21	0	5026.3	0	998.42	8545.73	1429.46	5165.21	0	6228.75	4007.12	4962.68	7196.05	0
87.1s : 259.345m/z	2000.29	0	7090.51	6786.18	5869.12	4165.25	9022.32	0	0	0	5434.73	2634.87	2538.67	0	2244.11	3954.68	1546.86	4615.54	6228.75	13195.6	5280.48	2647.49	5601.07	4720.96	0	0	0	6016.31	2469.38	13494.8	4547.02	5420.76	7262.28	7641.83	0	18107.3	7703.06	13974.5	3943.63	9768.27	6684.44	15281.5	0	4177.58
87.2s : 242.300m/z	13504.6	0	0	11298.1	15883.4	11990.4	21676.4	0	0	0	0	0	721.16	11934.3	0	0	7147.25	12330.7	15728.6	21537.5	13714.9	14393	17801.2	14432.6	13667.7	8491.12	15376.3	22003.9	10034.4	0	12112.7	17620.8	0	0	0	19674.1	788.27	20500.8	0	14119.4	21676.4	16305.9	17765.2	18220.2
87.4s : 171.273m/z	0	0	3895.03	1248.8	3534.62	0	0	1822.75	0	0	2270.18	0	0	0	0	0	1451.38	2123.05	0	9102.85	0	0	2148.97	0	0	0	0	3254.72	0	1840.2	0	2752	1808.58	5163.29	0	2683.3	1771.51	4517.57	0	3967.74	1223.76	2981.61	6267.43	2017.82
88.1s : 245.337m/z	61676.7	0	161971	79878.9	0	110812	275483	48660.6	97734.1	80064	85762.5	21216.3	35584	92033.8	19300.8	89938.6	72005.6	86892.2	110102	308623	102111	45987.7	59876.6	83525.2	81969	58709.7	54991.9	232610	79152.5	98751.7	30080.8	54475.3	94759	93203.2	27021.9	81969	117997	293866	89333.6	115153	38330.3	14771.5	95285.1	110102
88.8s : 483.419m/z	4804.58	2192.76	7549.9	6005.84	9061.78	5117.52	14868.7	4143.88	4838.11	5062.85	0	3187.73	6358.11	5368.73	9285.41	11956.4	5217.33	4246.01	7390.92	14077.6	14114.3	8701.78	10441.4	3445.99	9537.13	1951.49	15233.1	20197.3	6178.38	8860.31	4921.23	12987	7605.01	8340.9	4647.9	12194.8	8290.91	14092.7	6115.92	11254.1	11841.7	5697.14	9952.28	10333.4
88.9s : 331.333m/z	2474.54	0	1362.53	1961.4	5065.22	1940.98	5187.46	1620.18	3866.3	2264.01	4324.49	0	0	0	2592.99	3273.25	1957.91	2798.83	472.32	7183.33	2546.58	0	2023.53	3729.03	2787.46	932.95	2580.68	4698.27	3694.58	4591.54	3748.96	3617.02	3770.94	2219.98	1264.49	4009.13	4217.8	0	3350.37	0	3138.42	3162.82	3731.12	3812.08
89.4s : 129.247m/z	0	0	2888.73	1593	0	1516.69	0	0	0	0	1530.84	1647.71	0	0	0	0	0	2240.78	2874.09	5752.01	0	1562.68	0	1976.62	0	2058.38	0	1883.25	2188.34	0	0	0	4040.31	1482.81	0	2891.48	2143.31	3645.56	2766.87	3214.84	0	2529.2	2685.1	2239.14
90.8s : 112.204m/z	25440.4	5640.71	14782.9	10002.5	13445.5	17679.4	16305.9	0	0	17857.2	4869.02	0	6263.38	21404.6	10418.6	16192.9	13436.8	12740.2	18406.6	63885.1	12596.3	10069.4	11507.2	25895	11934.3	0	10377.4	20776.3	7549.9	26290.3	32250.6	29062.9	19363.5	11190	9076.72	35265.3	30038.8	36270.7	11760	21080.7	16031	15411	24353	21747.8
91.8s : 407.377m/z	1533.77	1676.93	2087.38	0	0	0	4084.13	0	2048.58	0	4223.24	0	1862.43	1352.58	2698.96	2258.12	0	1018.45	2002.03	5308.94	3345.87	2176.18	1474.81	2593.91	2322.3	672.58	0	2641.05	1667.27	1679.62	1929.42	0	2253.33	1576.8	1825.84	1669.43	1694.56	4134.91	1798.15	0	2067.43	1278.44	3035.96	2496.81
91.8s : 229.326m/z	24839.3	19227.8	34733.5	29834.9	40095.2	23452.2	35584	18085.2	37497.5	30153.8	33064.7	28693.4	0	25956.5	24466.5	35702.7	23394.1	20289.8	33660.6	67902.2	26321.8	20699.3	20618.3	33848.8	29163.4	0	27759.2	26541.7	0	34236.3	34410.7	36478.9	29627	28646.8	30706.3	32708.5	24379.2	40170.6	27497.3	35850.6	36906.6	29925.8	38190.8	71242.9
92.0s : 144.210m/z	2572.13	21080.7	20817.3	30382.5	15168.5	8308.37	25956.5	15753.2	18876.2	6068.26	16421.9	2791.9	1277.45	16617.9	2921.67	0	4993.91	19333.3	19793.2	13861	25505.2	8917.14	3367.16	15691	19701.5	5961.49	9798.88	17175.4	16736.8	18676.2	4580.68	2397.52	15613.1	11934.3	18681.2	27140.6	15952.5	16994.8	3471.5	13209	0	14684.9	3408.44	6639.3
98.1s : 175.207m/z	38091.2	41610.1	44373.6	39342.4	41215.8	0	39342.4	46417.9	34040	39401.8	28031.4	49275.1	34925.3	36906.6	30706.3	39124.5	35516.3	34040	48802.7	30706.3	56259.9	43181	30080.8	31557.7	62000.5	44373.6	39295.8	42404.9	41627.2	45007.3	31686.1	45500.2	41895.4	46065.3	38753	45315.2	37363.6	30554.9	34925.3	37320.7	34079.8	31282.1	32301.2	32865.6
101.3s : 153.222m/z	81489.1	93203.2	124049	105382	161971	97734.1	133539	83525.2	171983	115153	94258.6	94759	86950.9	119358	135273	98751.7	124049	74263.3	135273	140810	171983	115153	93203.2	92033.8	119358	75813	94759	115153	63022	135273	80064	98751.7	119358	105382	86892.2	161971	152551	135273	135273	102111	124049	81489.1	116636	171983
101.6s : 271.303m/z	1691.13	1989	12687.8	3890.22	15372.6	10541.6	12645.7	0	14133.4	1815.15	0	5510.59	1973.88	0	11811.5	14364.5	0	2389.46	18946	7991.66	7012.9	8975.47	14012.5	11990.4	9786.29	278.99	9603.24	18518	6344.86	17103.1	9690.08	14173.6	11990.4	845.4	1560.51	0	17109.1	28085	9851.37	12917	2139.85	25741.5	2618.89	14737.1
104.5s : 367.343m/z	4265.59	5774.59	0	5033.87	8272.11	3808.36	2227.95	5244.74	1972.37	3547.27	6207.39	3392.57	4512.87	3833.26	1530.84	6391.23	3498.63	4695.45	4371.1	3512.68	5688.52	4140.79	3336.67	4324.49	5374.44	4698.81	5144.14	5133.66	5368.73	7875.6	6650.02	6330.33	5652.63	6076.56	5248.96	6446.64	5566.95	11036.8	6318.06	7011.45	4934.44	7479.73	8191.49	8417.65
107.4s : 136.198m/z	65171.4	71793.1	86950.9	69008.9	105382	59248.7	92033.8	69302.2	73233.6	73160.4	151999	84697.3	68581.6	82008.2	98751.7	110812	103655	54475.3	86950.9	232610	82008.2	79152.5	63652.7	78705.3	101050	97734.1	65520.9	84920.3	96128.7	82008.2	73850.6	86950.9	86437.6	63885.1	65171.4	105181	94508.8	119358	110812	86950.9	82008.2	62000.5	83525.2	133539
109.9s : 174.301m/z	2342.03	2534.14	8750.39	12740.2	0	2934.89	0	0	3249.46	3493.84	0	2144.88	2280.52	2966.73	4064.39	0	4225.91	8432.41	2768.61	32151.3	7976.57	0	2264.01	1912.55	2608.75	2244.66	2056.4	14993.4	0	9669.34	1765.09	8969.32	7785.41	3629.32	0	13898.4	13701	17949.8	1973.88	14693	17007.4	3940.32	21591.3	2276.31
111.5s : 151.220m/z	12687.8	18590.2	16062.9	0	14555.5	12354.4	22173.8	11036.8	7641.83	0	21868.8	12870.1	0	15330.9	16715	21404.6	2630.39	2267.91	23561.1	25741.5	18789.7	14802.4	21676.4	23908	14077.6	0	14207.6	29925.8	15207.5	0	17158.7	19446.3	21312.4	0	23452.2	18988.1	0	33390.8	14715.4	18034.1	19227.8	15525.6	14545.1	29627
112.3s : 161.235m/z	0	2424.17	2603.37	4138.45	0	1214.62	2686.96	1158.84	2924.17	0	4201.2	0	4597.67	0	1885.87	0	1983.33	0	0	13100.6	1736.27	1693.7	6358.11	0	0	0	0	5718.6	0	1790.43	0	1484.81	1690.52	0	602.66	0	1605.59	0	563.84	0	2657.28	1609.87	2068.92	5630.57
112.8s : 121.202m/z	1331.52	2919.34	0	0	3111.01	1509.51	7479.73	3108.87	1593	0	6143.86	0	5895.46	1348.59	2677.81	0	0	1595.45	13681.1	4874.72	4009.13	1985.01	1815.15	0	1254.1	849.42	0	5786.36	3799.61	0	0	14614.8	3410.95	1784.07	0	8168.22	3519.07	3111.01	4878.6	2984.98	29329.1	11210.2	5809.23	5275.08
117.5s : 241.333m/z	11754.3	8026.84	12087.2	11196	12489.2	9307.69	17280.9	8874.79	15571.6	10832.9	18548.3	9457.17	0	10343.9	11190	12361.6	10276.9	0	11822.7	24341	10777.6	0	0	14670	11688.6	1802.19	0	12966.6	0	0	10928.8	0	10937.9	0	10308.1	11990.4	9189.9	16367.3	15376.3	9439.81	13555.2	12089.5	12966.6	15117
118.6s : 146.234m/z	2661.44	27119.3	2479.3	22545.5	47936.8	31089.5	0	35368.2	35850.6	19509.1	2303.39	30229.7	25568.3	1417.78	32250.6	40170.6	20984.2	15631.9	47162.5	62755.8	0	37406.5	33720.7	37792.2	32301.2	23152	13610	0	18021.1	28454.1	23266.5	28413.8	0	22034.3	28273.1	39019.1	38923.9	7668.83	32708.5	20925.5	31992.7	28721.3	0	42667.4
120.1s : 166.229m/z	12112.7	12023.6	18034.1	12319.7	20618.3	12818.7	18664	15243.8	15149.4	13494.8	9644	5428.58	15023.4	8813.93	14077.6	18379.5	10695.9	19509.1	19995.4	36048.6	11155	18804.3	15010.4	20123	14364.5	16233	12105.5	21489.5	9734.89	21843.4	9209.39	10301.6	21080.7	11322.8	9005.36	17779.1	17571.5	14133.4	13456.8	15670.4	16643.2	15101.1	19630.2	27421.3
120.4s : 383.393m/z	4688.69	3809.81	5081.96	0	2756.88	846.95	0	2562.89	0	0	4300.98	0	1768.82	2389.82	2436.57	2519.1	1183.79	2324.46	3101.07	0	0	2258.12	2816.09	0	1787.95	0	2689.34	3874.58	1831.86	2522.28	2726.38	1962.86	431.06	2102.15	0	0	0	7242.21	1737.92	4251.37	3001.94	0	4284.91	3234.27
120.8s : 261.282m/z	0	4712.78	0	5655.96	4899.76	4080.46	4004.72	2780.82	0	0	2853.18	0	1964.42	6100.97	0	2839.58	0	3132.19	3915.11	14693	0	0	4899.76	8226.24	0	0	3691.55	4300.98	2558.29	0	5333.17	0	0	0	3932.96	5477.85	6015.29	0	0	7849.33	7950.45	7234.19	4554.89	0
120.9s : 288.344m/z	3532.79	2683.3	4240.07	0	5957.41	2396.23	503.13	3125.59	4410.56	0	5030.98	3439.03	2853.18	3656.23	4786.44	4595.46	0	0	0	4591.54	0	624.52	3135.98	0	0	3126.04	3622	5530.59	0	6308.5	4363.59	3937.51	4799.67	2849.22	0	4075.22	4817.45	6561.77	1307.51	4201.2	5652.63	4810.22	0	5451.75
121.0s : 123.203m/z	8005.25	10069.4	0	13585.9	21456.9	16842.7	17808.8	13898.4	19059.4	0	19827.9	16748	16150.8	30229.7	9347.48	20682.7	0	14295.9	24430.8	34410.7	17328.5	0	11699.6	13996.7	820.73	9068.6	0	20606.4	10579.4	0	19674.1	0	30642.4	680.69	14234.1	18804.3	949.42	22416.9	17857.2	20551.9	16770.3	1779.35	22093.7	0
122.4s : 261.333m/z	0	3636.55	4514.96	0	4695.45	0	0	2250.03	0	3310.07	3866.3	0	4001.89	3447.35	5199.75	0	0	0	2572.13	10533.2	3139.74	0	4363.59	5640.71	1726.51	1711.2	0	0	3738.28	0	0	5244.74	4264.2	0	2656.85	4661.72	4995.16	10895.2	0	4883.48	5571.75	5626.19	5302.69	450.6
122.7s : 231.314m/z	43016.4	26589.8	43181	37602.5	37602.5	24106.4	37295	31992.7	36743.8	36148.8	44233.9	28201.6	45983.8	34299.4	58027.2	47727.1	39342.4	34733.5	35183.6	47936.8	51005.2	38091.2	27759.2	30554.9	33720.7	26631.5	33192.7	38190.8	22636.8	47727.1	44825	30382.5	45500.2	39401.8	29925.8	38190.8	41826.9	45192.6	37320.7	66644.8	47936.8	42667.4	52498	59248.7
124.7s : 384.312m/z	2623.57	4506.43	3993.44	4190.42	3846.69	2478.65	3683.67	2205.47	4483.44	3115.53	4371.1	2168.03	2647.49	2661.44	3056.9	3137.56	2963.38	2479.3	2603.69	7656.43	3243	2970.85	2869.95	4127.46	6494.2	2531.29	2931.45	3474.7	3001.94	2104.61	4146.25	0	3642.59	2231.51	2978.62	3959.82	2516.33	6446.64	3735.76	2545.92	3705.2	2689.34	4104.96	3092.54
125.1s : 388.332m/z	1408.73	1440.8	2250.03	1685.65	2336.79	0	0	2296.22	3080.89	1711.2	3337.95	1553.03	0	0	0	2274.91	1384.74	0	2098.28	6212.18	2464.93	1526.91	0	436.09	1667.9	0	0	0	1282.33	0	2135.87	2017.82	2377.17	1268.24	0	3403.15	1863.53	4988.84	0	2071.17	2755.85	1868.68	3253.84	3386.57
125.1s : 290.336m/z	0	0	3380.47	0	3087.9	3196.08	3799.61	2480.18	0	0	0	0	0	0	0	4710.35	0	0	2783.64	8637.49	3085.35	0	587.81	0	4867.04	1854.26	0	3005.09	2283.95	966.27	2904.13	2288.07	0	2126.99	1770.18	0	3702.59	5849.71	0	0	4233.4	0	4514.96	3135.98
125.3s : 206.215m/z	0	3182.52	2897.5	5275.08	7107.57	1536.86	9076.72	7477.33	0	1369.26	5059.34	5544.07	0	0	3951.83	0	578.44	0	6709.38	0	0	6391.23	0	8154.98	0	0	9897.37	5265.08	0	0	4075.22	0	5232.98	0	0	6375.71	0	0	4521.33	0	8881.85	4982.75	5212.02	5326.19
126.2s : 326.338m/z	3636.55	6619.86	5686.72	6127.4	0	6566.49	6600.13	0	0	6978.07	8108.43	3416.78	747.52	3898.21	5769.32	6000.54	5475.39	0	4790.09	8474.08	6073.77	0	4710.35	5718.6	5475.39	2948.67	4406.37	6127.4	4324.49	949.31	4438.12	0	6730.94	4036.81	5126.37	5535.88	4238.15	7926.38	4807.41	3357.54	5973.07	5399.2	5030.98	6148.83
126.4s : 227.285m/z	0	5440.33	7359.19	5752.01	6800.15	6037.37	9296.27	4174.63	7950.45	3002.77	638.75	2199.8	0	736.92	5440.33	7385.22	0	0	4230	0	4655.91	3556.61	0	6699.64	4307.42	0	4284.91	6614.08	4030.48	6913.76	6073.77	4915.51	7171.73	0	3731.12	0	4970	11298.1	6814.21	4650.08	6786.18	0	8005.25	8272.11
127.1s : 268.297m/z	0	10158.9	23996.4	14927.5	0	13156.9	18315.9	3748.69	22328.8	0	18895	13996.7	15192.9	17751	15330.9	15017.6	0	6037.37	14034.2	4967.15	9626.61	17249.3	0	0	15565.3	20682.7	16117.2	16337	19964.7	16682	6773.17	20846.8	14173.6	13667.7	11941.2	10125.2	0	0	668.47	0	14771.5	9439.81	0	9296.27
127.2s : 110.197m/z	2298.52	0	0	7000.18	6188.42	6619.86	6560.59	1740.64	6253.26	3165.64	4751.9	4183.41	4227.45	5510.59	3895.03	2724.17	0	2489	0	13479.6	0	1855.67	6854.87	0	17316.1	2566.36	6709.38	10486.4	0	5026.3	8370.41	4257.8	9057.75	2031.32	3129.52	6127.4	1405.48	19839	5869.12	2919.34	8495.39	6371.86	5783.47	5127.47
127.6s : 257.290m/z	1293.48	1876.78	5630.57	2483.25	5615.54	1198.35	5415.07	0	5299.33	671.07	3636.55	0	7522.43	3943.25	2764.26	1845.33	0	0	0	0	0	2947.2	0	7355.07	805.24	0	4376.53	795.8	1095.77	3208.25	3481.09	4371.1	0	0	0	4878.6	2484.96	6887.63	0	0	0	3958.23	0	4965.17
127.7s : 100.208m/z	6600.13	1693.7	65520.9	24990.2	5744.75	14295.9	0	5680.54	38890.2	5943.82	2767.61	0	20420.3	35850.6	6076.56	24529.4	0	0	4618.25	0	12687.8	2226.88	16876.3	26589.8	0	1192.8	19472.5	0	10793.5	0	0	9263.3	0	22834.7	45500.2	14413.8	0	17328.5	14614.8	24430.8	0	12628.3	0	0
127.8s : 101.193m/z	0	6742.15	0	8413.1	6987.95	0	9750.04	0	0	0	1580.61	3672.3	3700.87	0	0	0	0	0	8272.11	12928.3	0	3880.12	0	0	4642.71	3972.86	4655	1337.97	3186.52	8187.54	2827.38	4049.3	0	0	0	829.03	8705.71	5883.2	0	0	12071.9	12710.5	0	9809.06
128.2s : 293.311m/z	9897.37	0	4813.68	3951.83	0	3041.33	2659.98	3092.54	3541.79	6916.95	4177.58	2870.92	12460.7	2172.17	1654.6	0	0	7509.02	5127.47	7509.02	6487.39	8069.43	14381.4	15440.6	4051.03	5299.33	522.17	3067.34	4982.75	2608.75	11575.8	2582.32	7385.22	3386.57	0	3691.55	5724.42	18590.2	1980.53	0	0	6238.19	1183.34	3399.43
128.7s : 376.327m/z	9254.98	9122.6	0	8533.03	9768.27	7156.11	11095	7731.61	15823.6	6688.23	10343.9	7125.44	7000.18	4248.36	10579.4	10951	10418.6	8722.78	12834.3	20715.5	6652.95	0	7385.22	0	6984.6	3672.3	5595	9626.61	7282.47	9964.46	6156.2	8584.06	0	8940.26	4367.61	0	14259.8	18804.3	10702.6	10777.6	15753.2	19592.4	14154	13649
128.8s : 326.278m/z	0	5110.65	3611.71	0	4992.71	3875.86	2556.29	0	6483.21	0	0	0	3189.16	4167.05	2944.34	3214.84	0	0	5489.93	11332.8	0	0	2407.71	8577.18	0	0	3599.28	0	2491.36	0	0	3223.16	4388.26	0	0	0	0	0	5530.59	0	4673.01	6990.77	4661.72	5033.87
129.1s : 218.304m/z	0	3536.92	7195.41	5534.93	7461.46	4194.65	12805.3	5175.83	8524.47	5697.14	0	5731.56	1052.3	7942.3	0	6351.01	5543.16	0	6989.04	19995.4	3681.85	6677.91	3795.14	7872.51	7709.01	0	0	9378.22	3932.96	1898.21	0	6175.15	9649.74	5805.84	633.8	9371.88	4673.74	0	0	5883.2	0	5761.09	9296.27	10441.4
129.5s : 160.260m/z	15691	38091.2	77991.8	85762.5	36793.2	79878.9	98751.7	94258.6	32301.2	42404.9	80064	23432.8	64286.8	18187.6	46140.3	28145.9	29483.5	36166.3	39401.8	41610.1	62755.8	69302.2	38190.8	47067.2	75396.7	0	61676.7	35130.1	52770.9	64286.8	86437.6	49355.2	33720.7	44373.6	61273.7	72458.4	74830	109259	0	82008.2	45500.2	86892.2	86950.9	98751.7
129.6s : 322.365m/z	1386.37	1304.87	2653.13	1450.14	2426.17	0	0	0	1763.82	2076.42	2918.23	1492.3	1930.65	1773.01	1872.25	0	1194.01	0	1537.98	4177.58	2787.46	0	1290.16	0	1033.33	0	0	1736.27	754.56	2833.81	1777.91	2006.58	2295.26	1022.53	1236.7	2195.75	0	4373.55	1865.53	1392.26	0	1954.01	3053.34	3223.16
129.8s : 184.247m/z	0	16004.4	5107.64	19341.1	17249.3	18846.8	21905.4	1229.79	6233.48	7021.33	15670.4	10239	4572.5	1041.75	14976.7	19341.1	0	3982.67	20556.1	31992.7	13002.7	12089.5	11599.6	22197	2695.13	14012.5	15937.7	5104.78	1813.26	18876.2	12889.4	1062.13	4373.55	15728.6	9750.04	23432.8	18027.6	50670.3	13021.1	17620.8	8627.17	24405.5	18518	15222.1
130.2s : 273.330m/z	3049.57	2075.43	0	5212.02	5144.14	4487.63	5113.17	2182.28	0	2319.4	0	1790.43	0	0	4351.93	0	0	3869.2	0	10064.2	0	0	4928.56	0	2887.47	0	3391.57	3620.6	0	4831.33	0	4208.58	4489.62	0	1104.51	4380.55	0	9013.06	2212.86	0	5361.58	5483.34	5943.82	4079.01
130.3s : 307.313m/z	5232.98	4824.58	8098.27	5157.12	6899.03	4893.75	3030.5	6223.57	10119	4613.9	11891.4	4862.84	5814.9	6761	7492.56	6863.47	4782.76	4572.5	6040.42	14950.5	7117.02	6188.42	2665.73	4541.3	5619.36	5165.21	6619.15	10566	3520.58	8689.4	7447.97	5386.54	9469.31	9086.98	6452.74	7251.56	8232.87	4489.98	7231.9	6115.92	3514.59	6148.83	6742.15	11941.2
130.6s : 150.212m/z	807.23	610.79	19433.2	22834.7	22688.7	29834.9	23700.1	4669.89	29996.9	0	28413.8	0	10244.7	20618.3	1659.78	0	21822.8	0	1440.41	0	0	16183.3	3976.79	0	25157.3	30554.9	28815.4	34517.1	0	22146.6	0	13494.8	0	0	15579.1	0	2231.51	4653.63	0	12551.6	1069.71	2767.88	15347.6	0
130.7s : 138.234m/z	4884.85	2453.56	2709.04	3106.59	8584.06	6957.95	6843.06	4768.99	8046.27	2333.24	7974.84	3557.21	4797.26	4897.86	997.68	3986.93	0	3632.12	4960.56	17060.5	4732.99	4004.72	4854.46	4492.38	2119.89	2315.72	2634.87	8139.84	2837.03	5761.09	3526.29	3456.72	5512.45	1847.52	3111.01	6911.34	3843.18	7574.74	8102.37	4521.33	5415.07	0	7300.18	10579.4
131.1s : 243.311m/z	490.53	6863.47	6261.27	13209	0	11177.3	0	11511	6581.91	664.27	4955.86	5199.75	8187.54	6061.48	9156.81	0	8491.12	8954.04	0	9516.31	0	7716.88	15260.8	15207.5	12397.2	6913.76	1017.96	9314.23	6219.36	8587.24	13200.2	773.59	0	7834.54	5333.17	10467.9	9365.69	18379.5	5496.63	7117.02	12680.3	14045.4	1390	6581.91
131.1s : 297.329m/z	69302.2	83525.2	55577.5	133539	124049	72458.4	64286.8	75396.7	109259	97734.1	31354.4	109259	115153	71242.9	110812	82008.2	77991.8	135065	97734.1	129128	66346.9	84697.3	103655	115153	69930.9	69008.9	84697.3	93203.2	72005.6	67902.2	65520.9	57132.1	153104	60594.6	56814.7	77991.8	102883	326788	52931.2	135273	105382	119358	55577.5	64286.8
131.5s : 231.258m/z	11528.4	0	0	0	13545.2	0	15149.4	6462.57	14833.8	11254.1	5381.82	7842	0	0	11927.7	0	2350.11	6073.77	0	12174	9537.13	11772.7	8977.01	0	0	8305.15	0	7967.57	9926.61	6502.48	9603.24	13209	0	0	0	8386.07	7425.71	0	11133.1	12710.5	0	0	0	6115.92
131.8s : 412.366m/z	3902.55	2658.86	3752.32	0	4668.56	3429.2	0	3371.29	4544.02	3746.57	5740.5	2265.88	4019.37	3177.23	4240.07	3562.79	3148.45	0	3587.17	8917.14	3414.86	3569.76	3418.23	4937.09	3497.82	0	2870.92	3851.76	3756.62	3340.04	0	4776.81	3049.57	2691.25	3194.07	0	576.92	5152.21	4677.89	0	3023.81	2537.2	4703.75	5390.61
132.1s : 328.297m/z	8520.1	6699.64	0	13021.1	0	11061.1	6691.53	8737.71	0	0	0	9378.22	0	0	0	12568.8	11565.4	11699.6	10920.7	12422.1	0	0	7656.43	0	11593.1	8989.3	604.02	11938.6	8474.08	0	9851.37	9830.17	0	0	4718.05	7801.98	14681.3	16564.4	0	11822.7	20103.3	0	11444.5	8046.27
132.5s : 140.230m/z	20420.3	17040.3	36906.6	18518	28454.1	30554.9	40351.9	18590.2	47461.3	35321.1	33615.3	11841.7	18315.9	30803.9	19073.3	24225.4	22112.2	21747.8	29125.8	84697.3	23957.6	33581.3	20846.8	25578.9	24405.5	10119	24603.9	46065.3	11110.7	26589.8	27316.7	19200.2	34587.2	19122.8	18433.7	31905.7	16610.7	54475.3	42404.9	14873.1	17717.9	22596.1	39670.9	40564.9
132.7s : 245.328m/z	8587.24	6005.84	6652.95	8282.83	0	10176.8	14684.9	7926.38	8654.76	4533.2	5238.93	6197.88	6234.83	3534.62	8701.78	8470.72	7000.18	6371.86	8313.62	11196	8282.83	6156.2	2676.93	8833.73	9097.2	7982.11	7779.95	11632.1	5997.37	11267.3	9407.61	8448.14	8386.07	8176.86	3326.02	6243.95	13007.5	0	6253.26	9338.5	12405.9	14883.8	10612.5	7825.36
132.7s : 348.313m/z	5065.22	520.46	7421.57	4303.16	6478.27	3747.87	5665.74	4728.22	8219.18	3567.47	8741.57	2917.1	4828.29	5671.52	4695.45	6308.5	0	3727.7	5098.12	12229.9	5626.19	0	4688.69	5790.46	4476.41	0	342.48	7224.02	3499.39	0	4410.56	0	3231.06	3345.87	3626.69	4939.14	3717.28	0	5059.34	4030.48	4489.98	707.38	6536.97	0
132.7s : 285.338m/z	4314.81	1235.28	3508.9	1082.79	2030.54	3587.17	5518.12	5399.2	5152.21	1804.84	5659.91	1303.18	1213.78	2486.32	4664.27	5030.98	1198.35	502.11	2969.12	13533.6	3279.74	1667.9	4874.72	5928.08	3308.84	857.39	3142.06	2889.37	4838.11	4655.91	1262.67	4713.42	7021.33	4293.99	1020.34	5187.46	1028.33	2887.47	7895.99	1224.29	3460.78	7087.08	6243.95	5506.75
132.8s : 245.266m/z	0	2755.99	3674.03	0	9111.81	5089.98	0	3982.67	0	6600.13	4908.26	0	10486.4	5232.98	5671.52	0	7390.92	3611.71	5420.76	12111.6	1831.86	6313.6	0	3137.25	0	6849.14	2226.88	2303.39	5524.03	3696.68	2839.24	14737.1	5127.47	1237.29	1223.76	2836.72	4052.41	7049.33	3392.57	10069.4	611.54	6214.18	0	3337.95
132.8s : 207.290m/z	1697.91	1315.31	3798.12	0	4819.69	0	5543.16	1780.59	3895.03	3803.17	704.18	1567.77	2632.84	1809.8	2656.85	0	0	0	0	0	0	4580.68	0	1059.7	0	824.5	3078.12	0	0	0	2417.5	659.82	2814.06	396.86	0	3840.49	0	5680.54	2536.65	5680.54	3182.52	3632.12	3292.79	0
133.3s : 413.337m/z	4609.73	4183.41	4584.85	3340.04	5992.52	2729.01	5622.68	4612.5	5561.22	2958.98	5187.46	3629.32	3510.55	0	4838.11	5251.94	3634.35	3760.44	0	11246	4201.2	3069.63	1993.88	3267.73	4785.16	1684.83	5033.87	3943.63	3129.52	4053.78	7021.33	7087.08	3937.51	5434.73	5009.62	4988.84	6388.55	0	3534.62	2783.64	3736.41	5595	4410.56	5992.52
133.7s : 241.279m/z	1451.38	6786.18	0	3048.42	2908.73	2282.78	4908.26	7533.05	0	11927.7	0	16031	3312.81	0	2837.03	4174.63	14173.6	0	1949.65	9809.06	0	10908.6	6207.39	5117.52	3883.04	479.84	6061.48	8495.39	0	0	4521.33	4864.83	3497.82	1768.01	2306.67	2761.34	0	3694.58	0	4786.44	0	4257.8	4799.67	0
133.9s : 178.248m/z	3323.37	3029.69	0	7468.36	8426.87	4388.26	5237.91	3454.93	3790.79	2597.29	1487.93	5694.84	0	0	12418.3	3290.63	6214.18	4062.53	2088.73	8199.34	8545.73	1005.75	1897.7	4844.41	2230.65	4810.22	0	2389.82	3463.14	0	6037.37	0	8634.89	3023.81	0	4642.71	10250.4	16842.7	0	3764.7	1929.42	7982.11	6713.36	4152.05
134.4s : 182.245m/z	0	2673.67	0	7513.25	7795.81	5665.74	8689.4	2344.72	2537.2	0	13571.5	1604.42	0	10503.4	3704.31	4928.56	0	2737.7	7939.55	0	0	0	2171.15	0	0	2783.64	4572.5	9766.25	0	4120.87	0	3072.54	13637.1	18340	9644	3587.17	1443.92	2406.97	0	0	3641.27	0	0	5426.08
134.9s : 407.385m/z	4156.94	0	6747.86	2762.62	814.78	3137.56	6629.43	2798.83	7549.9	0	7504.56	2931.45	0	703.05	6507	4351.93	3822.84	2875.13	3937.51	9704.85	4300.98	3967.74	0	4044.49	3919.19	3106.59	4782.76	0	2421.08	5718.6	0	3978.09	373.13	3649.31	5046.45	4335.23	5257.29	7081.67	6040.42	4072.66	4786.44	4134.91	8113.2	7694.36
134.9s : 281.289m/z	0	5575.2	9314.23	3583.07	0	426.07	2897.5	0	4937.09	0	5009.62	2808.94	4357.22	3160.77	3042.97	7125.44	3075.26	7143.6	3007	9734.89	0	0	6446.64	7396.21	0	0	3277.99	0	3716.16	3629.32	7586.92	858.08	4464.16	1517.62	0	0	4432.52	12751	5399.2	3978.82	15202.6	5790.46	5588.69	5604.34
135.0s : 239.302m/z	29627	33057.7	42314	34962.7	57484.1	32526.3	67418.2	51005.2	54118.2	51254.8	32493.3	43478.4	38753	44036.1	64286.8	29719.9	52213.9	26717.6	20322.5	69302.2	39868	73233.6	43016.4	29329.1	26497.6	29752.3	40907.2	47461.3	50670.3	30146.4	38578.1	39798.3	53964.6	29329.1	29062.9	49759.4	44303.7	56935.6	1702.64	78705.3	17586.8	31941.5	47641.1	35702.7
135.6s : 190.210m/z	40564.9	54118.2	52931.2	41627.2	60594.6	48660.6	62000.5	65023.9	58027.2	47162.5	57940.3	70647.4	39868	58709.7	67902.2	49759.4	38330.3	46417.9	57484.1	53609.4	48913.7	44825	34659.6	52498	55577.5	51902.1	57894.1	57132.1	40351.9	52931.2	47641.1	44036.1	61492.9	50248	52931.2	47881	48228.6	62000.5	55810.1	45192.6	55577.5	52607.3	65023.9	52770.9
135.7s : 163.239m/z	2933.26	0	3408.44	3516.32	9909.72	8860.31	11341.1	5527.9	12510.4	4314.81	2906.09	0	1804.84	3227.38	6400.86	0	7656.43	2447.52	4842.84	16477.8	5524.03	6247.29	0	5583.18	0	0	4508.45	6566.49	6671.8	4017.84	8495.39	7017.38	4884.85	1477.86	0	7111.34	6493.79	10638.1	9430.98	9236.95	4273.83	8033.23	5277.99	15753.2
135.8s : 253.312m/z	23179.5	17751	22495.2	26290.3	45315.2	0	46646.2	26148.7	52607.3	0	24341	25956.5	42694.7	26392.2	41376.2	17306.2	56935.6	16332.3	19190.2	59876.6	23632.5	56935.6	24966.4	3342.5	12834.3	31253.4	31686.1	27952.2	46304.7	0	0	33720.7	38957.6	3191.06	22173.8	26717.6	26758.9	27842.2	32222.2	64286.8	0	21747.8	27021.9	30080.8
136.0s : 279.314m/z	22868.3	23205.9	17007.4	24030.3	13048.4	24529.4	16398.3	18846.8	16305.9	23728.1	24839.3	24106.4	22545.5	12622.8	21572.8	14585.1	26800.3	28646.8	25578.9	26029.7	20123	15660.8	25871	27079.3	21722.1	10251.6	12460.7	25578.9	23340.9	23277.9	23874.3	14341.7	11281.4	18061.8	12687.8	10224.4	15097.6	35130.1	16111.6	23510.8	27289.8	26717.6	15788	15310.9
136.3s : 189.265m/z	9543.66	13954	20277.3	13370.4	20250.4	5823.02	20669	14950.5	10656.2	11133.1	22922.9	5916.88	3072.54	9664.88	11725.7	14693	8648.17	9111.81	11281.4	20171	10862.3	6819.8	8060.23	10295.6	9400.31	4728.22	3111.01	10343.9	14077.6	15207.5	15685.9	9547.66	9162.21	15364.3	7961.41	15440.6	12673.8	13315.5	13783.5	12784.2	16540.9	15808	18034.1	17934.7
136.3s : 141.227m/z	2778.5	4257.8	6111.43	2773.66	4628.38	5192.89	9188.01	6699.64	5196.03	3961.85	4393.57	3496.63	3121.27	4761.3	8637.49	6646.14	2921.67	5823.02	1254.1	13926.4	4527.79	5045.35	13370.4	7568.77	9876.01	0	5477.85	4996.41	1377.93	7429.85	10176.8	3366.57	6826.83	3426.21	4512.87	9028.72	14030.6	19038.5	7694.36	5110.65	13071.6	8741.57	6929.75	7251.56
136.4s : 188.252m/z	0	0	0	1553.03	8113.2	5054.28	7447.97	732.78	5586.34	0	3435.79	1775.9	1517.62	1616.02	3429.2	9873.67	0	0	5903.81	12596.3	2244.66	2698.96	2857.73	0	0	0	0	3302.56	0	1754.45	0	1334.3	3970.88	2399.28	1727.15	4197.13	5231.68	8584.06	4318.17	0	6203.33	6478.27	7961.41	1789.25
136.5s : 283.333m/z	0	28145.9	38330.3	26631.5	62755.8	34236.3	74263.3	40095.2	79152.5	63729.7	35584	34925.3	0	37835.6	53609.4	30229.7	41758.4	33247	28541.2	93203.2	42694.7	0	49759.4	36048.6	22688.7	27338.6	42314	43385.8	1396.56	42404.9	32971.6	32301.2	0	2264.01	24316.3	46417.9	4340.92	52770.9	51005.2	69930.9	25096.8	34236.3	45315.2	39401.8
137.5s : 169.249m/z	0	2094.5	4721.61	0	4382.26	2329.17	3143.85	0	5707.96	0	4512.87	0	4860.45	900.81	2177.2	2984.25	0	0	0	4695.45	0	0	3033.14	4344.2	2843.3	0	2716.79	2945.79	1795.35	2630.49	5428.58	0	0	1752.22	2373	2148.19	3128.86	11422.1	0	0	2808.94	1768.82	4908.26	2862.43
137.9s : 181.243m/z	19038.5	21370.7	30932.4	17556.1	28085	16258.1	29925.8	14045.4	28541.2	17468.3	22688.7	18615.7	21838.8	24629.8	15883.4	25673.4	9028.72	23205.9	24106.4	40744.7	24316.3	16938.2	19745.2	23632.5	21440.8	17232.8	17986.9	27497.3	11001.2	34962.7	24172.6	19674.1	32107.3	23964.4	15372.6	19183.4	21653.2	43478.4	24662.4	26800.3	22741	27140.6	37602.5	31282.1
138.0s : 310.347m/z	19995.4	1560.51	0	7668.83	1125.14	12254.6	0	7295.36	0	3527.88	1341.24	0	569.54	2524.91	11364.9	3439.03	0	16529.7	16994.8	4293.99	9786.29	15253.8	32407.5	893.74	13954	5078.77	8108.43	17648.2	8877.7	3310.83	2966.73	3091.18	17289.2	0	0	1384.74	14570.3	41588.9	0	2592.99	10845.1	0	0	3493.84
138.0s : 126.233m/z	10713.1	21905.4	0	9750.04	30382.5	9715.34	21080.7	20669	35265.3	14034.2	28815.4	10316.4	31031.8	0	29627	26014.9	0	11246	17779.1	21838.8	20322.5	26497.6	13012.2	16558.5	27522.5	15376.3	20471.1	0	13935.8	32250.6	15260.8	27316.7	37406.5	15073.2	17620.8	28721.3	26419.3	24039.4	1507.54	21275.8	20250.4	29276.1	48913.7	31941.5
138.1s : 393.358m/z	10265.6	5018.37	9873.67	6593.14	7750.16	5869.12	10598.7	3813.77	9863.19	6863.47	1390.46	5662.66	6405.53	6295.87	7011.45	6826.83	0	5135.1	1599.02	0	5953.62	8206.45	4557.08	7429.85	9626.61	6629.43	7716.88	8689.4	7061.11	7926.38	8077.84	7731.61	10301.6	6470.23	6236.96	7021.33	8513.34	0	8881.85	11095	8053.73	6814.21	9338.5	480.8
138.6s : 114.223m/z	10069.4	6970.73	28929	32151.3	20420.3	17857.2	15579.1	17201.2	19745.2	0	0	17054	26851	22976.6	17595.8	20277.3	10601.5	19701.5	34517.1	35702.7	14923.8	10367	13861	16150.8	16337	23597	24235.9	9690.08	17007.4	25895	11403	13100.6	16770.3	25317.5	32222.2	15233.1	24616.8	41030.7	22328.8	19446.3	30513	36048.6	27800.3	9068.6
138.6s : 286.341m/z	0	11876.3	0	2968.16	1040.37	4655.91	629.07	0	1173.96	0	1747.84	0	1013.85	963.11	2981.61	0	2816.09	1667.9	528.87	3754.13	0	0	0	3113.35	0	0	1631.51	6288.42	2504.82	0	0	0	0	1094.81	0	0	5511.52	5113.17	0	1914.52	3808.36	4382.26	2918.23	1113.18
138.7s : 250.276m/z	2977.92	3976.79	4030.48	0	4156.94	0	3312.17	0	5537.25	0	3082.39	3951.83	0	3915.11	4928.56	0	3886.5	0	1782.06	11831.9	0	5152.21	0	0	3836.02	0	0	0	0	3735.76	817.98	6646.14	0	0	0	0	0	4190.42	0	1816.47	4955.86	0	6147.74	5903.81
138.7s : 129.203m/z	2123.05	2381.14	0	9394.41	2180.2	9061.78	8750.39	0	2356.24	4030.48	11292.7	3577.19	6016.31	0	8977.01	1503.42	7594.62	13935.8	14502.1	6597.56	5352.28	6123.22	9037.24	8881.85	7594.62	0	6105.44	0	4710.35	2883.72	0	5317.8	4410.56	0	950.83	6566.49	0	21038.6	5767.48	0	4554.89	13034.5	3530.97	8370.41
138.9s : 288.293m/z	0	0	9938.57	2930.05	0	5630.57	4870.18	0	8964.95	4758.46	6709.38	2704.56	0	10601.5	7099.48	4452.13	0	4521.33	6076.56	13021.1	3724.77	0	2842.12	13622.3	4751.9	6684.44	5879.14	3768.45	8401.63	3444.82	5271.72	3727.7	0	0	6821.06	5992.52	0	9378.22	6735.38	6247.29	0	5851.2	0	0
139.3s : 220.285m/z	0	49355.2	35965.8	58653.7	41895.4	52931.2	51005.2	38753	39798.3	19745.2	19446.3	0	47461.3	27912.7	51254.8	43686.6	25578.9	69930.9	45983.8	38578.1	0	27338.6	56935.6	54118.2	48520.3	34079.8	0	66248.5	27289.8	51254.8	49355.2	0	52213.9	30153.8	20385.4	52770.9	57983.8	81969	34079.8	36478.9	0	58709.7	0	24741.1
139.3s : 154.233m/z	6178.38	561.94	2562.89	0	0	4014.49	0	1673.41	3225.7	0	2739.79	3744.09	0	931.8	2406.97	4147.74	579.73	1614.71	2396.23	3875.86	2769.94	1673.41	0	0	1506.72	0	7125.44	1577.7	0	4276.23	1299.12	3105.75	3220.01	1083.66	3408.44	3042.97	954.74	2098.28	3103.35	0	0	0	4840.79	4655.91
139.4s : 275.302m/z	39124.5	19892.2	0	19793.2	18518	19333.3	9626.61	24235.9	6421.06	18340	5874.42	20123	57132.1	5899.36	34299.4	23394.1	10793.5	40170.6	35850.6	9669.34	6123.22	27842.2	77991.8	68581.6	19472.5	8063.8	28243.9	33660.6	1137.9	5933.31	36793.2	15937.7	43016.4	7447.97	8917.14	19341.1	36374.8	69930.9	1299.79	7507.47	23485.5	35368.2	2926.02	2991.71
139.5s : 338.279m/z	4215.26	31686.1	82008.2	95285.1	82008.2	56629.3	49759.4	31158.7	66346.9	0	42879.3	10498.1	37682.1	42694.7	89938.6	58027.2	49851	109259	52696	96128.7	37792.2	9320.48	0	73160.4	50248	63729.7	47286.2	31354.4	67418.2	61492.9	58709.7	47461.3	0	47936.8	43686.6	44233.9	61383.3	13259.9	76713.2	55383.5	57484.1	71793.1	38890.2	44764
139.6s : 106.188m/z	1908.01	3283.21	6597.56	0	3799.61	1841.93	7028.19	4864.83	3162.82	0	3984.12	0	5629.53	3294.54	2134.28	2901.57	0	1494.56	4763.94	14833.8	3099.16	4309.73	2179.66	7635.9	4208.58	0	0	0	0	0	9280.98	0	5054.28	0	1678.22	2450.8	2767.61	3267.73	1618.02	2910.19	3686.49	2653.13	5997.37	4197.13
140.2s : 311.342m/z	23815.2	13555.2	27759.2	29163.4	14767.3	18379.5	36166.3	16316	24839.3	12861.5	17080.4	18379.5	20934.9	16258.1	22439.2	12276.7	0	8087.33	14833.8	33615.3	21396.5	19389.8	12174	4168.71	6929.75	9778.15	18946	13571.5	13637.1	1473.77	20070.6	19892.2	15125.5	19659.6	10777.6	21171.5	15296.2	22896.2	20021.8	27952.2	17146.6	22247.8	23452.2	20347.3
140.8s : 282.323m/z	1557.77	902.62	1646.34	4281.96	0	1280.41	4664.27	2192.76	3801.69	1473.14	0	0	0	1362.53	0	1409.34	1105.05	996.65	1883.25	4940.73	1297.73	1990.82	897.48	5352.28	649.83	1212.93	938.2	0	1458.28	1507.3	0	1294.38	912.52	0	1449.05	0	0	2338.22	651.18	1896.17	952.49	0	0	0
140.9s : 267.307m/z	5168.91	1623.81	5467.9	10392.4	6302.06	6483.21	898.42	2923.95	7324.65	6212.18	1329.9	1063.45	8869.09	6843.06	7741.29	2250.03	702.11	2703.1	2649.64	0	13861	5491.02	6650.02	7099.48	2139.85	1873	2421.08	3686.49	5259.08	3328.84	2917.1	5496.94	0	1729.13	3986.93	0	10839	0	2671.99	12397.2	3014.63	11794.1	3795.14	1842.75
140.9s : 248.279m/z	8113.2	7461.46	6549.37	4406.37	10431	2641.05	18156.2	7012.9	7282.47	8598.77	17358.2	0	10324.9	0	9028.72	0	9094.34	3392.51	12174	8413.1	7513.25	7568.77	6957.95	6333.62	8024.02	4057.66	6756.41	13667.7	7429.85	12314	6421.06	10100.3	6051.27	11061.1	10635	4449.36	4383.24	9547.66	5615.54	5835.46	7856.73	3901.82	4942.4	4637.09
141.2s : 115.211m/z	1924.43	1128.83	2227.95	0	0	1132	7856.73	0	5735.93	0	3251.61	0	0	3098.81	0	0	2278.11	4886.26	1728	4025.23	667.64	2519.59	3399.43	0	5405.67	0	805.75	8809.78	849.42	0	4037.39	9188.01	4724.06	1370.67	0	1981.29	4132.04	13130	5001.18	4233.4	7468.36	3694.58	1496.23	4718.05
141.2s : 180.243m/z	356074	293866	317482	366825	317482	356074	421860	255810	326788	356074	232610	350517	280510	171983	300616	391930	293866	391930	300616	391930	1173.96	308623	366825	308623	293866	119358	255810	391930	275483	391930	299516	161971	317482	350517	215589	317482	406895	443145	300616	441812	421860	317482	334817	326788
141.8s : 222.274m/z	1225.73	0	0	743.97	999.78	624.06	2350.11	1126.06	1210.48	0	3670.41	0	2156.22	0	922.73	1714.4	0	722.63	3074.19	3062.75	3558.89	1367.83	0	1346.21	1116.56	3444.82	883.64	1256.14	1617.29	1144.42	1649.96	0	826.9	0	1283.33	1308	1178.97	0	0	0	2368.34	2224.7	3187.73	1488.05
141.8s : 312.339m/z	2319.4	4688.69	4794.17	2184.47	1598.16	2373.17	3464.14	0	4230	3343.14	4557.08	735.91	2792.26	3756.62	1944.08	0	834.74	1931.27	860.33	6607.39	0	810.94	0	0	0	1555.54	459.4	813.32	2223.26	3427.02	5117.52	2921.67	0	5941.73	2000.29	3877.86	2182.83	2647.49	0	3683.67	2336.05	1336.18	0	4476.41
141.8s : 113.200m/z	3019.25	1682.63	2689.34	1183.79	0	3372.52	2385.79	0	3054.4	0	0	3806.78	1324.76	0	2863.4	0	6959.69	1555.54	0	2808.94	3363.83	0	6527.02	1961.4	0	0	3491.48	1846.71	1514.31	7134.35	10480.8	0	2903.22	0	0	0	2207.14	0	0	4324.49	8095.78	3111.01	5518.12	0
141.9s : 675.372m/z	0	0	3343.14	4822.44	4123.06	1597.35	1811.04	782.69	3662.52	2554.37	0	0	1137.04	1759.53	4881.3	1602.7	0	3557.21	1635.35	3369.2	1658.92	0	2207.81	3060.23	0	1844.96	1779.35	0	2707.85	2499.55	2088.02	2384.01	3584.1	2173.87	0	1896.17	3212.33	0	2984.98	2156.22	1472.03	3189.16	1315.31	1310.8
142.0s : 202.281m/z	4291.6	4557.08	5388.33	6080.86	0	0	8881.85	0	5510.59	0	2515	4768.99	8545.73	1309.04	5903.81	6431.95	3315.15	4794.17	6005.84	11110.7	0	3808.36	4633.56	0	5073.34	0	4934.44	9913.18	1199.1	8305.15	26851	0	8033.23	654.55	0	5809.23	1685.24	11891.4	7407.71	6462.57	10983.6	9209.39	932.5	0
142.1s : 209.283m/z	11626.6	0	11053.4	20347.3	33336	21630	37835.6	11754.3	31282.1	0	3372.52	1408.1	19728.8	13519.9	19472.5	3320.6	1362.53	0	9060.55	36478.9	12136.6	0	14756.5	11246	1076.49	0	11129.8	15310.9	16204.1	14868.7	0	0	18269	12973.1	12543	24662.4	14116.8	21456.9	20197.3	2645.29	0	16421.9	5539.95	1354.01
142.2s : 158.234m/z	20934.9	25809.2	37682.1	0	24494.5	26321.8	1283.33	19363.5	48913.7	34587.2	5081.96	12153	20669	0	15475.9	34978.8	31992.7	23815.2	44373.6	79152.5	32086	26194.9	17620.8	0	27021.9	14364.5	17556.1	7396.21	18518	32865.6	25723.8	21456.9	25809.2	23182.2	21038.6	41895.4	24051.5	46646.2	33336	23964.4	3035.96	39342.4	59876.6	67902.2
142.2s : 360.326m/z	2864.82	5078.77	4380.55	0	3632.12	0	0	1680.59	3924.5	0	4112.23	1265.38	0	3067.34	4761.3	6215.73	621.06	3023.81	0	8302.01	2441.68	0	0	3793.23	0	1984.45	0	2970.85	2399.28	520.46	2329.17	0	0	0	685.63	7537.32	0	0	0	0	17280.9	4713.42	1631.31	2187.16
142.5s : 139.219m/z	2792.26	1909.47	2079.91	2752.92	5165.21	4036.81	3905.05	3138.42	4025.23	1404.23	2283.95	0	1790.43	2148.97	1916.16	5428.58	3532.79	4911.15	4817.45	6641.17	1468.09	4803.57	5883.2	9750.04	2733.18	4194.65	1083.79	2820.25	0	3354.36	6494.2	2244.66	1520.85	1256.52	2641.71	4471.01	3578.89	2893.5	2830.34	2385.79	6313.6	3372.52	4536.56	2407.71
143.9s : 215.278m/z	0	0	2750.73	0	0	778.85	1143.4	812.63	8426.87	0	0	3900.52	0	5609.45	0	0	7492.56	0	2376.7	5159.34	0	0	2099.82	2938.51	5045.35	2032.78	0	0	2854.19	0	1123.75	0	2430.55	4240.07	0	5506.75	4037.1	2115.6	2290.61	0	8334.36	3565.09	0	0
144.1s : 103.177m/z	0	0	4537.65	0	0	3214.84	4464.16	0	2347.04	5196.03	3420.05	0	1493.83	1565.04	4501.97	1985.01	2369.18	2087.38	0	15122.4	2350.11	2843.3	0	0	0	1822.75	0	0	3869.2	2694.34	0	6784.44	4950.58	865.68	958.21	0	3095.31	8108.43	7950.45	8860.31	3366.57	3479.95	6020.68	6212.18
144.2s : 266.304m/z	4242.78	2486.32	2338.22	2856.27	922.04	4688.69	0	0	2979.35	1896.17	947.75	0	568.2	1021.89	1489.06	834.74	0	693.01	1380.39	0	1282.33	0	607.29	1693.7	3290.63	1238.39	0	2002.03	2628.83	1689.52	1392.26	966.53	2270.94	1190.46	3481.09	0	1246.92	6247.29	3581.1	1978.03	2529.66	5062.85	588.59	0
144.3s : 213.298m/z	15117	9007.65	5980.56	3274.87	11444.5	6747.86	16665.3	8289.1	12354.4	9603.24	9926.61	9219.65	13419.2	6386.86	10295.6	13330.1	9511.6	13200.2	6452.74	18197	13597.6	14720.6	0	7485.83	12302.5	9359.5	12237.2	14873.1	4051.03	19472.5	12818.7	9926.61	12354.4	10397.8	11539.4	18627.2	5764.29	14316.7	8199.34	16004.4	11292.7	4112.23	16665.3	22034.3
144.4s : 143.247m/z	14450.5	8689.4	17280.9	19995.4	14370	9516.31	23432.8	10806.9	17595.8	3656.23	13464.6	2689.34	16842.7	13402.2	16031	12834.3	7429.85	8648.17	10845.1	24839.3	15023.4	14045.4	15565.3	15310.9	15010.4	5705.39	10895.2	15571.6	9086.98	16938.2	18442.9	9337.88	15243.8	7976.57	12112.7	13180	14367.3	27522.5	12834.3	12023.6	19793.2	13436.8	16464.2	9188.01
144.5s : 195.265m/z	37295	37320.7	33390.8	23758.8	29996.9	31941.5	44373.6	22308.8	30858.8	30803.9	34978.8	17232.8	33848.8	33336	38091.2	36478.9	13795.3	25157.3	15310.9	46417.9	35756.9	54991.9	28678	34659.6	28085	32151.3	32407.5	18156.2	28313.3	35516.3	30642.4	34733.5	28145.9	37295	19565.7	34040	21209.7	7377.02	30642.4	32526.3	11210.2	25440.4	30229.7	26029.7
144.8s : 372.429m/z	20669	0	17857.2	27140.6	22439.2	25871	27316.7	12787.7	26974.9	17679.4	0	15670.4	0	0	20057.5	10702.6	0	21216.3	0	28085	19013.3	6713.36	22003.9	21404.6	20347.3	17742.7	23874.3	0	26631.5	0	16959.5	30985.9	17158.7	0	0	0	0	0	12568.8	16653.2	0	0	0	0
144.8s : 295.323m/z	4835.31	4930.93	5767.48	4713.42	2493.6	1916.16	3012.12	634.35	1840.2	4557.08	3813.77	0	0	1184.69	2887.47	3360.63	0	0	2416.34	4213.73	3945.91	1223.76	2089.82	1678.81	2366.81	0	5326.19	3505.34	3978.82	2768.61	3075.26	3746.57	5626.19	3148.45	914.79	2187.16	4276.23	2632.84	4613.9	1183.34	2945.79	907.52	3065.06	5701.04
144.9s : 314.369m/z	5924.25	5472.23	7772.1	7224.02	13145.4	629.6	1222.52	1120.91	13464.6	0	5524.03	4428.39	11438.2	6598.77	9972.38	4618.25	2737.7	3744.09	0	8809.78	0	0	5537.25	5823.02	0	0	9037.24	6502.48	451.19	2294.4	6333.62	7284.79	0	0	823.59	9786.29	8605.01	2168.03	774.02	17358.2	5680.54	0	9715.34	9236.95
145.3s : 127.203m/z	14976.7	13171	15518.8	14207.6	16748	9983.15	11626.6	1613.62	22112.2	9786.29	26717.6	8254.6	7107.57	18406.6	21370.7	22834.7	4461.42	20103.3	13363.4	28693.4	14771.5	8555.35	8495.39	19938.1	15260.8	2412.6	12604.8	12861.5	7335.62	8634.89	22308.8	9028.72	16024.9	14458.4	13209	10397.8	20758.5	30803.9	22670.5	11754.3	28929	20633.8	24063.5	32250.6
145.3s : 300.375m/z	9320.48	6826.38	7653.01	5786.36	16233	7485.83	21275.8	7666.29	17441.4	10265.6	10407	6659.67	8334.36	10992.6	10845.1	7036.5	0	6288.42	4695.45	21977.3	9876.01	16081.5	7809.43	10895.2	4508.45	4328.85	11006.4	7668.83	11788.9	2032.78	6882.45	5569.39	10864	6181.86	7664.81	14341.7	8127.31	12596.3	10158.9	19793.2	935.61	6641.17	14012.5	9497.26
145.4s : 281.338m/z	19509.1	2135.87	22225.8	2278.11	6773.17	5595	4740.11	3580.19	2812.55	21009.5	17996	19389.8	5033.87	0	20633.8	6243.95	14950.5	6677.91	13021.1	0	7912.51	16464.2	13100.6	11593.1	7134.35	8393.87	4228.64	1530.84	14771.5	7723.77	9122.6	11941.2	6549.37	7908.14	0	2235.16	8570.11	21171.5	9484.96	3443.12	3046.54	3678.14	9768.27	1070.81
145.6s : 183.252m/z	16062.9	25440.4	41215.8	18911.8	16959.5	17468.3	22439.2	20347.3	45007.3	22627.4	7095.36	22277.6	15990.8	10889.5	32865.6	1574.59	10028.5	13571.5	20776.3	54991.9	17934.7	16305.9	26242.2	22785.1	20618.3	14868.7	3662.52	13145.4	17606.9	17249.3	12628.3	20347.3	14077.6	4265.59	11141.7	21843.4	20209.5	58027.2	28313.3	6747.86	20784	28031.4	13100.6	51254.8
146.1s : 380.371m/z	747.52	0	3924.5	2682.07	3978.82	2231.51	3958.23	1452.79	5770.07	2173.13	2448.55	1150.42	2606.9	1018.56	2425.08	1779.35	1135.18	0	1394.22	6713.36	0	4780.86	2801.12	4673.01	1620.54	0	0	4416.07	2588.81	4471.01	1668.9	1709.87	1916.16	488.43	1969.12	0	1800.08	3481.09	0	833.45	2060.26	0	4758.46	3918.11
146.3s : 152.227m/z	7522.43	15511.9	0	22197	16117.2	23081.6	0	11626.6	16842.7	7396.21	11616.9	11743.9	17659.9	0	14432.6	16326.5	20471.1	23561.1	21024.6	27021.9	6566.49	12194.8	18220.2	19745.2	17717.9	4401.37	13479.6	16529.7	17203	15310.9	14677.8	17430.2	24990.2	15525.6	6333.62	16903.2	28872.2	29925.8	23561.1	22834.7	37602.5	24966.4	26589.8	11616.9
146.5s : 247.278m/z	2051.29	3958.23	2274.36	1849.29	2328.33	5949.81	0	560.98	0	0	6607.39	2212.1	4907.49	0	2557.08	1254.77	905.55	3335.78	2641.24	0	1388.05	5980.56	2603.37	6026.64	4915.51	0	4597.67	2501.05	1803.91	2726.38	0	0	0	2924.17	1321.95	2272	0	7700.86	0	690.06	2147.28	0	0	3826.68
147.0s : 168.246m/z	0	1753.23	1335.21	0	1640.27	1562.68	1620.54	0	2606.9	0	4934.44	0	2335.51	4492.38	0	897.12	1789.25	1371.07	2833.81	4867.04	2953.91	0	1536.5	826.24	0	0	819.71	1213.37	0	839.19	596.7	1648.9	0	2517.66	0	0	0	3787.96	2379.93	0	1425.93	2642.34	4612.5	0
147.1s : 194.254m/z	280510	366825	421860	299516	421860	153104	7335.62	350517	421860	9690.08	391930	255810	356074	366825	391930	215589	366825	204234	391930	443145	366825	391930	182506	391930	366825	204234	350517	308623	356074	215589	366825	356074	421860	135273	336469	421860	236314	13748.1	391930	334817	255810	421860	441812	421860
147.2s : 211.273m/z	4106.69	0	0	2801.12	0	4330.6	0	1732.87	2192.76	0	0	2406.97	0	2379.93	0	11575.8	0	12637.9	0	0	2227.95	2274.91	1440.41	2391.81	4889.93	2073.83	0	0	0	7167.93	4123.06	4583.6	2586.19	924.76	0	2767.88	2012.65	5527.9	3763.42	0	24529.4	0	3370.18	7087.08
147.3s : 355.370m/z	2963.38	0	2532.75	1759.53	6440	1417.43	7247.9	1605.16	4373.55	5630.57	2123.05	3323.37	3023.81	2329.17	5288.39	1623.81	3092.54	1959.71	2862.43	12037.1	1924.43	4053.78	0	3808.36	1163.45	0	3026.52	5550.86	0	3457.81	4669.89	3910.95	428.04	760.18	0	2674.81	1915.52	3457.81	2948.67	0	0	0	3231.06	0
147.4s : 120.209m/z	20197.3	14351.4	16653.2	12829.1	21905.4	13034.5	10336.7	23131.8	23131.8	15967.2	26029.7	11616.9	24235.9	27338.6	16586.5	16630.6	11667.5	8495.39	14740.4	18300.6	21977.3	20123	19333.3	12288	22093.7	8828.07	12341.4	23700.1	19472.5	20239.3	17481.5	15432.2	21747.8	8634.89	18123.7	20715.5	16098.4	8060.23	19013.3	18379.5	10002.5	24063.5	24834	28222.9
147.9s : 390.346m/z	0	0	4152.05	1027.46	3450.65	2948.67	0	0	6674.93	1738.95	3212.72	3603.84	3380.47	1816.95	4194.65	0	0	3491.48	6197.88	9416.79	1875.64	0	4064.39	3383.38	3072.54	1642.96	441.17	0	2682.07	4521.33	0	0	3955.67	2989.82	0	6478.27	1035.17	1900.18	5196.03	0	0	0	0	7617.37
148.1s : 287.381m/z	7754.75	0	7912.51	12917	0	11403	7405.8	9019.97	9798.88	6026.64	5601.07	7012.9	7196.64	6882.45	8432.41	6614.08	7537.32	8131.33	9728.81	10742.8	0	4913.34	7875.6	10638.1	10249.2	4593.28	0	11228.4	8261.47	12237.2	11298.1	6863.47	9938.57	9338.5	5512.45	8439.14	9956.39	15017.6	9768.27	8474.08	14381.4	10579.4	9841.75	7412.94
148.5s : 144.222m/z	0	951.31	6288.42	0	4864.83	1661.21	0	0	8770.07	3435.79	3019.25	0	4650.08	3599.28	0	1281.13	3216.66	0	0	8024.02	0	6607.39	0	0	1629.28	417.87	0	4106.69	0	0	5851.2	0	0	4177.58	2733.18	7716.88	0	8602.17	0	2659.98	9191.79	6503.18	0	2089.82
149.0s : 341.375m/z	11438.2	0	10612.5	849.26	23182.2	12604.8	29329.1	0	24063.5	16636.9	10720.3	8619.51	377.96	4790.09	16161.9	9559.06	13935.8	0	0	33307.5	11267.3	35584	0	10983.6	2969.12	2299.87	0	0	14370	12787.7	0	0	0	5895.46	2190.87	14720.6	3105.75	13699.9	3012.12	30382.5	0	0	13545.2	613.63
149.4s : 259.345m/z	3142.06	0	6726.63	3906.76	6952.5	4422.97	11422.1	3337.95	3460.78	0	0	0	3906.76	0	0	2889.37	1342.31	0	0	0	6169.64	0	3266.15	4569.77	0	1482.81	0	4838.11	0	11919.7	7537.32	0	6459.37	5014.16	2924.17	8123.29	0	5629.53	0	0	0	5110.65	4628.38	4761.3
149.7s : 391.361m/z	3481.09	392.04	2002.03	0	3344.14	1775.9	534.53	1479.03	1222.05	2353.28	3736.96	0	0	1668.9	1579.06	3791.83	0	3363.83	0	3541.79	2733.18	1232.77	1954.01	1540.38	2172.17	0	0	1793.22	2984.98	773.22	0	3315.15	1595.87	391.81	481.98	1401.52	3419.14	5910.79	4120.87	4584.85	2619.68	913	594.49	3574.22
150.0s : 249.271m/z	8381.18	14970.7	0	0	6566.49	10286.4	2568.68	6652.95	3103.35	0	13667.7	6843.06	9439.81	0	0	2329.17	0	462.56	5046.45	1247.91	1005.25	0	22308.8	30985.9	2673.67	3395.15	7982.11	8319.9	0	0	2025.01	3530.97	0	0	0	0	6308.5	2726.38	19409.2	8282.83	4698.81	10316.4	23182.2	26321.8
150.4s : 232.289m/z	0	3754.13	8895.37	1908.01	434.19	0	0	4550.68	7900.92	6507	5846.67	4672.07	638.11	3678.14	5146.75	0	5026.3	5709.5	4937.09	18021.1	3212.72	4595.46	4189.69	5043.12	6409.48	3945.91	0	0	0	6391.23	1048.81	6916.95	0	4527.79	773.22	0	6625.95	0	0	4541.3	6878.6	1620.54	0	10801.8
150.4s : 171.246m/z	2265.88	5175.83	7123.37	5333.17	1878.27	732.44	6305.13	4452.13	3126.04	0	15073.2	0	4065.47	4004.72	0	0	3105.75	7754.75	13209	0	5313.35	4724.52	4080.46	3457.81	3984.12	0	4537.65	4281.96	7162.38	2480.18	602.42	0	5928.08	0	1384.18	0	4150.48	10265.6	0	10125.2	6990.77	0	1009.74	1351.55
150.4s : 373.333m/z	2989.82	2783.64	4335.23	1410.43	3744.09	1633.89	0	1350.6	2692.16	0	2927.86	0	3975.54	2229.56	0	2065.98	1494.2	0	3508.9	5126.37	0	0	409.55	0	0	1059.41	0	2219.98	2114.12	3905.05	1473.14	1901.87	2736.15	0	1441.86	0	4552.21	8154.98	4724.52	4915.51	5126.37	2969.12	4213.73	1343.62
150.5s : 416.411m/z	0	2478.65	4838.11	3662.52	0	0	0	0	0	7688.98	3139.74	1913.43	5725.94	2816.09	0	2561.33	3395.15	0	3126.76	0	3115.53	0	1866.08	3672.3	0	3859.9	2978.62	0	4381.27	0	2801.12	1812.06	3148.45	0	0	5664.11	4174.63	6065.28	6659.67	363.82	0	2728.19	1120.91	3754.13
150.6s : 193.282m/z	1508.27	4612.5	0	0	4967.15	4921.23	1591.68	3053.34	0	2420.71	0	1807.31	987.19	0	2202.98	0	1918.27	2094.87	0	0	0	7912.51	1914.52	0	1699.01	0	0	3801.69	1870.32	9469.31	2477.67	1567.77	877.77	1538.64	2942.96	5846.67	3402.81	0	3456.72	0	1488.05	2549.29	1207.7	1910.99
150.8s : 159.215m/z	3197.36	7196.64	2919.34	1481.22	2801.12	3414.86	4067.38	2404.66	7594.62	1753.23	9226.31	2839.24	8737.71	0	0	7632.25	0	0	1862.61	6147.74	2119.41	0	7286.61	17842	0	0	0	2958.98	0	2058.38	2991.71	0	4225.91	1346.5	0	2078.2	11148.4	6531.07	11322.8	5065.22	4398.11	5880.08	13702.2	11089.9
150.9s : 303.300m/z	2393.22	0	2242.05	1739.91	3898.21	1647.26	4771.8	1569.39	4794.17	0	0	0	0	0	1847.52	4281.96	2977.19	1516.69	5835.46	7694.36	2674.81	4751.9	1648.9	0	0	0	927.47	607.33	1897.7	3833.26	0	885.25	1295.05	0	1343.62	2508.3	2751.37	0	2733.18	4127.46	7679.96	3075.26	5389.45	3840.49
151.2s : 404.355m/z	2711.62	627.97	2718.54	3705.2	2352.67	2503.32	4017.84	3038.84	5026.3	2527.78	2616.54	4068.93	2039.76	3022.68	2777.01	3153.65	2712.22	0	3174.29	7125.44	2612.19	3822.84	2060.75	2963.38	1921.4	1746.35	1863.53	3517.57	2883.72	3584.1	4799.67	2646.08	3656.23	3530.97	0	0	3265.05	5472.23	4637.09	2719.77	7509.02	5135.1	4014.49	4138.45
151.2s : 133.234m/z	4467.74	0	5333.17	0	3510.18	5409.36	1830.35	0	1978.03	6240.03	0	765.13	0	8950.13	9416.79	3665.14	1710.74	6409.48	2425.08	8990.94	1822.15	3335.78	10301.6	1383.29	3674.03	0	3096.28	6055.39	1729.98	8246.87	6000.54	0	0	3210.2	0	3000.58	2084.7	3900.52	4344.2	3367.43	946.35	5569.39	0	5815.2
151.3s : 262.298m/z	4376.53	4533.2	4771.8	0	1117.96	2863.4	0	0	2742.93	407.38	1212.93	0	624.06	728.88	693.81	2189.7	3121.27	0	890.45	7162.38	1235.8	0	671.23	6236.96	2859.79	0	0	2729.01	0	1463.7	0	4430.13	3208.25	2476.24	0	3720.84	0	5399.2	1274.29	3324.19	1493	2671.99	0	2572.13
151.6s : 153.230m/z	2227.25	0	5313.35	1331.16	4430.72	0	0	0	4624.7	0	1188.28	0	0	3332.26	1183.66	1390.46	883.4	0	0	13984.6	0	1951.49	1022.89	2504.82	0	1350.33	0	0	0	2531.29	2243.29	0	6487.39	535.1	938.89	2437.94	2189.7	4874.72	1731.75	1810.41	1870.32	1968.62	0	9624.75
151.9s : 191.255m/z	4344.2	8071.15	9526.31	1518.66	11828.5	3075.26	5709.5	5063.25	3696.68	4007.12	3784.47	3261.17	6105.44	4271.52	5803.73	1791.99	1966.15	0	1554.18	4710.35	3837.38	5783.47	2317.72	10486.4	5686.72	0	2549.29	23957.6	5159.34	4874.72	6732.36	14045.4	7350.62	5475.39	2703.1	3429.2	4002.71	8191.49	6773.17	5001.18	1231.81	2630.49	3919.19	5059.34
152.3s : 209.231m/z	0	24839.3	30513	0	22899.5	0	0	0	28929	21905.4	29996.9	0	0	45500.2	21843.4	0	14071.8	12054.9	0	39019.1	0	0	0	41627.2	37497.5	22670.5	30332.1	16117.2	29062.9	0	24808.1	0	11607.6	12460.7	40351.9	21396.5	0	24569.7	25505.2	17115.2	0	12276.7	0	1083.79
152.6s : 319.338m/z	9477.44	0	6493.79	2223.54	8869.09	5554.58	6819.8	0	957.77	366.67	5356.53	6375.71	1617.29	1752.9	4281.96	1741.85	685.23	774.84	0	1996.74	8654.76	3054.4	3738.28	3626.33	3901.03	0	0	4067.38	580.14	9516.31	5157.12	1002.96	0	8709.64	523.33	2605.37	1840.97	6614.08	898.42	2977.92	4352.71	691.55	1042.46	2181.37
152.7s : 269.317m/z	6044.63	8123.29	1559.89	13836.2	17408.4	21080.7	14173.6	8360.39	2616.54	4151.6	11699.6	14432.6	17857.2	9562.56	9094.34	1731.75	11276	17717.9	12645.7	13277.3	9472.75	13504.6	39295.8	44233.9	7893.55	20347.3	3237.14	12510.4	11637.3	31686.1	35756.9	5671.52	22277.6	4388.26	11811.5	8627.17	8765.46	31089.5	7744.42	3452.54	0	6677.91	3383.38	2039.76
152.7s : 132.217m/z	3443.12	4771.8	3040.53	2692.16	9469.31	8990.94	0	3162.82	4860.45	0	11201	0	8602.17	12375.9	7171.73	4688.69	923.27	3686.49	5609.45	6178.38	4469.19	5946.56	829.97	13861	1543.35	1587.92	4012.12	0	1995.69	6354.38	14071.8	4517.57	6421.06	5085.68	19839	8833.73	3435.79	5418.39	6929.75	10204.6	5701.04	15677.1	7412.94	5961.49
152.8s : 117.223m/z	5957.41	1957.34	5446.77	0	0	0	1516.69	0	0	1905.21	0	0	7754.75	0	3526.29	3420.05	0	0	6371.86	7967.57	0	4093.8	7926.38	13195.6	0	3194.07	0	3902.55	0	0	0	0	6861.97	2338.22	0	1679.44	2261.75	14234.1	0	4357.22	0	4430.72	0	0
152.8s : 385.396m/z	3247.06	3145.91	3813.77	2577.44	7893.55	3943.63	0	1849.76	6452.74	3910.95	4004.72	2963.38	14077.6	7594.62	5374.44	2130.63	0	3347.23	2758.31	0	3744.09	0	3094.34	1969.12	0	0	263.8	2856.85	420.78	550.68	2671.99	3402.29	4436.98	3129.52	3388.05	2816.09	4655.45	6288.42	392.04	555.4	4633.56	6295.87	6507	0
153.0s : 173.252m/z	6959.69	2281.8	11141.7	8060.23	9176.38	5368.73	10069.4	3836.02	8154.98	0	6366.38	5059.34	1878.27	1919.18	2850.9	1721.32	8732.44	3408.44	17146.6	4275.17	4962.68	1382.64	2504.82	0	6590.23	1907.56	3551.28	10983.1	5114.16	11354	5009.62	0	3125.59	2437.94	4134.91	4537.65	0	3993.44	10249.2	5630.57	7418.6	8881.85	3542.81	3969.24
153.0s : 400.281m/z	0	9281.8	10397.8	3741.28	8533.03	3359.63	4223.24	0	9938.57	5230.38	10801.8	0	3818.24	20171	6924.52	0	5933.31	3508.9	5665.74	16204.1	4710.35	0	0	14092.7	13795.3	6140.08	8676.94	3919.19	8954.04	0	8432.41	0	0	3696.68	14393	6409.48	0	8372.82	8831.46	4438.12	0	0	0	0
153.2s : 177.208m/z	6684.44	4799.67	2680.62	4236.23	2411.62	13702.2	990.22	1439.24	4569.77	1501.77	6641.17	0	4881.3	0	0	3926.95	2474.99	2811.55	0	0	0	3389.89	20385.4	16004.4	3369.2	0	4628.38	0	3145.91	4996.41	1514.31	0	7656.43	0	2469.38	0	2423.64	4697.99	9176.38	9526.31	9926.61	7788.02	12153	11553.1
153.8s : 135.207m/z	11332.8	11267.3	11395.6	7723.77	15631.9	10635	14767.3	8439.14	16676.9	12071.9	14740.4	6614.08	6713.36	13267.1	10119	18562.1	12037.1	12543	12267.6	19880.9	7306.1	12818.7	16062.9	33247	15125.5	12582.3	8969.32	28273.1	8319.9	10992.6	18021.1	14868.7	1607.36	0	1148.3	8676.94	13078.4	32107.3	16540.9	20221.8	24235.9	14291.1	20035.8	27079.3
153.9s : 179.595m/z	2363.36	0	3709.81	0	0	0	3731.12	3536.92	0	0	3403.15	0	0	2318.89	3402.29	2457.59	0	0	0	7379.95	0	0	3046.54	5757.82	2709.04	2931.45	3318.63	3333.88	2158.03	0	4309.73	0	4973.72	0	0	0	3007.69	7731.61	0	3402.47	0	0	3644.77	0
153.9s : 175.245m/z	8308.37	7251.56	13277.3	13479.6	12645.7	8593.61	14585.1	6133.71	6735.38	11565.4	12361.6	5626.19	10695.9	6989.04	10052.5	4429.03	0	4384.21	5524.03	14370	8859.77	11254.1	9102.85	8950.13	11190	6794.69	11941.2	10052.5	7385.22	7772.1	10091.7	5744.75	8750.39	9162.21	5979.56	7220.38	5159.34	9944.99	5725.94	5943.82	6065.28	5292.6	10480.8	4409.03
154.0s : 229.315m/z	8843.34	0	4674.46	0	7412.94	0	10876	665.15	0	6821.06	0	8833.73	0	0	0	9113.01	0	7705.26	5161.43	21332.6	3008.38	7758.75	5849.71	7768.26	1754.45	3536.92	0	5022.77	798.1	389.62	10852	3641.27	0	0	0	7849.33	11631.4	15677.1	8060.23	803.29	1365.28	0	12229.9	0
154.1s : 377.341m/z	0	10397.8	21489.5	18315.9	13338.8	17080.4	28929	15579.1	10876	15613.1	19283	14873.1	13533.6	13029.2	18681.2	19509.1	16245.7	21009.5	19363.5	26800.3	0	17423.6	13714.9	18615.7	16682	15222.1	14071.8	18895	15882.1	22688.7	17808.8	11281.4	17934.7	17808.8	17358.2	19852.5	22520.4	20740.8	22899.5	17751	17842	22003.9	33720.7	23964.4
154.2s : 156.253m/z	0	0	1919.18	2739.79	0	2102.15	1324.76	2320.46	3571.22	0	0	0	830.7	0	0	2605.37	2787.46	2612.93	3427.02	6197.88	0	1487.33	2244.66	1577.7	1080.65	913	0	2657.28	0	981.49	1078.13	0	3062.75	0	0	1576.98	1339.61	9686.15	0	0	13370.4	0	1771.89	4215.26
154.2s : 125.230m/z	6817.39	6140.08	22741	14585.1	16337	6391.23	24629.8	0	21171.5	20699.3	9778.15	7779.95	22173.8	9061.78	8760.84	23957.6	18085.2	10125.2	10486.4	17949.8	9188.01	11077.6	12805.3	21171.5	7492.56	9162.21	12719.2	17779.1	9320.48	9816.72	14329.6	10463.9	16245.7	18858.3	10407	6546.12	13410.7	24430.8	6839.07	7660.19	18021.1	16586.5	21216.3	15525.6
154.2s : 370.409m/z	3035.96	24529.4	3599.28	3828.12	4940.73	3491.48	5835.46	0	5639.26	4992.71	2657.28	1195.77	2881.16	2049.3	3558.89	2359.07	2123.05	3587.17	3705.2	3249.46	3312.81	4661.72	3620.6	3932.96	6028.37	3007	989.79	4514.96	0	5694.84	2291.75	0	2724.99	642.52	4436.98	6340.49	0	23205.9	4422.97	7390.92	4831.33	4527.79	1401.52	12375.9
154.3s : 431.297m/z	0	17408.4	5161.43	0	4588.99	11607.6	8417.65	24603.9	9481.61	2900.91	0	20934.9	9502.76	3778.42	10359.2	13649	7705.26	17060.5	13571.5	7090.51	2318.7	11511	10367	9909.72	6671.8	5434.73	6478.27	13883.7	11458	10050.8	5652.63	11053.4	10713.1	7267.8	1636.11	9477.44	23579.1	19635.2	12767.5	12319.7	31282.1	33390.8	12302.5	12787.7
154.3s : 265.300m/z	6382.03	8950.13	8634.89	10251.6	12314	7545.59	3113.35	1932.79	10734.4	4637.54	21591.3	6002.42	13795.3	15498.9	9830.17	4103.77	5512.45	6560.59	16603.5	14329.6	10566	7061.11	12886.2	26242.2	11077.6	9547.66	14947.1	6397.95	6959.69	5312.75	9338.5	1490.85	16367.3	4742.97	19283	11141.7	5593.18	14027	2517.66	5858.7	1151.13	9897.37	1196.2	9944.99
154.4s : 208.261m/z	11110.7	0	1517.23	16770.3	6219.36	1804.84	19333.3	5601.07	0	1559.31	7246.76	7982.11	14646.1	7825.36	6732.36	10793.5	513.25	1500.27	27591.5	0	14393	5428.58	6894.4	2557.08	0	0	1653.87	1731.29	0	619.32	0	7788.02	13740.3	0	2154.41	1102.32	3881.58	0	0	0	15660.8	13533.6	0	7344.09
154.4s : 185.278m/z	57940.3	47641.1	51254.8	47461.3	65520.9	41758.4	84920.3	41588.9	89938.6	68473.3	61273.7	35756.9	41376.2	66346.9	43478.4	56259.9	34040	39019.1	50670.3	105382	70647.4	52660.5	46065.3	48520.3	46646.2	40907.2	19995.4	55063.8	43016.4	49355.2	53609.4	42694.7	81004.4	41215.8	47727.1	57484.1	49914	72458.4	72005.6	41376.2	60594.6	54475.3	25505.2	92033.8
154.5s : 413.242m/z	3496.63	0	0	2714.4	2653.13	0	1175.22	2692.16	1071.09	2942.96	1641.58	2605.37	1937.52	0	0	1940.98	2529.2	2933.26	0	0	1777.91	2538.67	2198.99	2677.13	2312.79	1597.35	1395.72	2252.15	1924.43	2250.03	2272	1215.63	1875.64	1598.16	1426.65	1265.69	3281.48	3614.69	1958.19	0	2433.61	1929.42	1995.69	1156.68
154.5s : 223.282m/z	770.56	1084.44	0	635.53	6088.04	0	2419.47	1635.35	2004.89	706.26	8272.11	890.45	1556.64	0	1146.18	2713.04	5059.34	0	3720.84	3662.48	0	7147.25	0	0	0	0	2089.82	3427.02	543.73	4899.14	5063.25	3681.85	0	0	4102.68	1883.25	1610.28	0	1921.4	0	0	842.52	8869.09	2076.84
154.6s : 162.221m/z	5846.67	4449.36	12834.3	16477.8	11593.1	13861	15967.2	6028.37	27800.3	23996.4	34410.7	8053.73	2246.78	12071.9	2450.8	2682.07	22439.2	9741.21	18562.1	73233.6	45315.2	2416.34	0	9057.75	3857.88	6188.42	5178.69	12418.3	2719.77	9734.89	20699.3	4284.91	14316.7	3058.32	71242.9	24990.2	19845.8	25225.3	26541.7	12489.2	4807.41	18676.2	22596.1	18714.8
154.9s : 134.209m/z	32708.5	0	6882.45	52931.2	55383.5	43181	43181	2665.73	6899.03	27714.9	63729.7	32250.6	36743.8	75813	0	37497.5	1836.39	35496.9	66644.8	11155	38753	26974.9	33139.2	5957.41	45192.6	37792.2	37236.9	52696	30382.5	36270.7	3289.35	4655.91	48520.3	28085	8439.14	39868	23810.4	38957.6	47641.1	4615.54	51254.8	5823.02	35496.9	55063.8
154.9s : 358.412m/z	13622.3	10862.3	14173.6	10845.1	27289.8	16421.9	30803.9	12054.9	6386.86	16289.1	12637.9	13130	21203.1	19059.4	24172.6	8902.3	17158.7	7803.52	8895.37	42834.2	14291.1	29810.1	10908.6	12568.8	7344.09	10598.7	2963.38	0	21312.4	13277.3	13338.8	15010.4	18085.2	6713.36	9359.5	2000.02	16198.5	16643.2	19208.6	38578.1	6100.97	9750.04	14638.2	13571.5
155.0s : 591.319m/z	654.37	3910.95	3357.54	2393.22	4035.38	1149.61	0	0	3474.7	2649.64	4604.85	464.24	1201.92	7036.5	0	1085.57	2165.59	1743.83	1868.68	6496.29	1862	0	906.58	5858.7	4449.36	0	4309.73	1654.76	4004.72	1161.08	3005.09	1502.25	0	0	6496.29	2634.87	0	2592.99	0	904.73	366.4	1423.69	0	523.81
155.0s : 461.308m/z	7372.29	10783	2450.8	11095	0	3342.5	4352.71	8131.33	3846.69	0	0	6965.91	0	2401.95	5089.98	0	2410.26	7171.73	2885.05	2769.94	1087.71	2752.92	4612.5	4911.15	1932.34	4487.63	4871.46	6318.06	4352.71	5609.45	2218.06	4550.68	5830.02	2603.69	989.44	4240.07	5697.14	6305.13	3049.57	5089.98	13464.6	12194.8	5636.51	3696.68
155.0s : 155.237m/z	16682	16289.1	10224.4	11575.8	1408.1	7057.02	15691	4009.13	34659.6	12767.5	20715.5	13419.2	7700.86	12194.8	7537.32	8671.67	23996.4	7008.92	3685.91	8783.62	5217.33	10152.5	18876.2	842.52	10397.8	10359.2	0	12330.7	2015.96	7390.92	6614.08	12784.2	16540.9	11794.1	7191.49	14530.7	11327.8	2963.38	23205.9	22146.6	23205.9	6111.43	22785.1	35183.6
155.3s : 105.181m/z	161971	182506	255810	191692	255810	275483	326788	140810	255810	280510	308623	1041.75	161971	293866	215589	300616	182506	300616	204234	336469	293866	232610	293866	215589	171983	334817	140810	32493.3	153104	300616	191692	280510	240019	255810	129128	240019	313052	366825	215589	280510	317482	240019	280510	275483
155.5s : 237.372m/z	0	34633.4	21275.8	35584	0	27974.1	19183.4	33390.8	23394.1	32865.6	25723.8	54475.3	29125.8	26851	25578.9	25225.3	46140.3	41499.3	29719.9	18590.2	33307.5	30803.9	28222.9	28313.3	31686.1	46304.7	34978.8	24225.4	34040	25096.8	22636.8	33064.7	23874.3	34978.8	37602.5	22636.8	21941.4	24762.3	28815.4	21868.8	28454.1	23632.5	17916.2	19592.4
155.9s : 165.244m/z	5033.87	8461.64	10533.2	5094.15	10503.4	4986.52	11026.2	7081.67	4112.23	1862.61	12288	9526.31	0	0	6040.42	0	7191.49	5317.8	3260.08	18858.3	1652.74	8139.84	3383.38	8466.32	2722.46	6984.6	7012.9	5883.2	7121.09	11177.3	8246.87	6037.37	6270.08	0	4233.4	4794.17	1658.5	4015.71	14272.7	10845.1	18548.3	13622.3	8524.47	12628.3
156.3s : 177.272m/z	1302.63	1094.13	0	0	1975.25	1398.45	2714.4	3937.51	0	0	605.53	1082.06	0	0	5405.67	2628.83	0	0	0	0	3901.03	0	891.35	4517.57	558	0	0	2011.84	0	0	0	1759.04	2504.6	1437.38	0	2412.6	1941.82	3026.52	1635.35	0	2177.75	0	3119.01	1636.44
156.3s : 116.212m/z	1916.16	5887.24	3493.84	0	1746.35	0	11725.7	1997.77	9669.34	4930.93	1872.45	0	0	8877.7	6438.8	4376.53	0	1633.24	7993.3	2657.28	1483.54	0	0	2904.13	968.25	2546.58	0	7312.94	6037.37	0	7300.18	1527.93	0	5275.08	1670.13	3243	7114.18	0	6156.2	1859.79	0	0	9242.8	12153
156.4s : 327.391m/z	21203.1	15347.6	19630.2	14693	43016.4	14976.7	33720.7	19122.8	32865.6	28693.4	20322.5	16586.5	21503.7	22034.3	20239.3	15509.2	23081.6	25673.4	12568.8	34978.8	24603.9	41215.8	19509.1	16367.3	10876	13138.5	19728.8	19839	18269	16258.1	13579.8	21171.5	20439.7	12341.4	12805.3	18457	18920.3	16221	23805.6	35321.1	11048.4	14993.4	17648.2	18061.8
157.7s : 263.301m/z	26631.5	14077.6	5418.08	27670.7	25505.2	13305.3	28145.9	28313.3	41627.2	14614.8	26392.2	2109.8	4044.49	12818.7	26631.5	41499.3	25956.5	30382.5	27140.6	44825	5054.28	5544.07	24569.7	35321.1	23394.1	17007.4	22034.3	27079.3	0	28031.4	21722.1	23815.2	24430.8	23597	16024.9	25795.4	39833.2	35496.9	35516.3	32151.3	35965.8	37792.2	40744.7	36478.9
157.9s : 359.401m/z	9983.15	0	10064.2	6742.15	10638.1	6215.73	8977.01	8191.49	10441.4	4050.4	7586.92	6800.15	7371.04	5104.78	8254.6	5640.71	4750.08	4176.69	6786.18	7107.57	6821.06	0	2491.36	7668.83	5842.49	3491.48	0	7183.33	5823.02	9280.98	6984.6	6549.37	0	5049.05	4401.37	10908.6	3566.42	7267.8	6440	5969.36	0	7429.85	12361.6	6826.38
158.1s : 429.409m/z	800.02	0	3249.46	0	4140.79	1404.69	2536.65	0	1388.05	2044.79	2628.83	988.5	324.19	1877.51	3071.32	1180.75	1456.11	1107.25	0	6127.4	0	3642.59	531.07	1536	403.18	667.06	811.29	3489.74	464.59	4493.22	1624.98	828.42	2198.99	485.49	2608.75	5085.68	2885.05	0	3694.58	0	564.9	0	2230.65	3875.86
158.2s : 386.420m/z	13002.7	1823.66	0	7942.3	18187.6	3228.99	11876.3	1757.1	1958.19	15149.4	13151.4	3028.22	0	0	2115.97	0	0	15753.2	9254.98	0	11471.8	18061.8	6817.39	3505.34	12194.8	18876.2	0	404.91	1862.61	10113.4	12418.3	10755.2	13545.2	1760.17	5462.88	3010.6	9479.53	14494.2	1268.94	0	5915.43	12787.7	1386.55	0
158.4s : 122.213m/z	5135.1	1216.33	2833.81	726.88	1538.64	0	1192.8	3497.82	6607.39	5818.88	13063.2	1213.78	0	4848.04	5941.73	0	1524.02	0	537.8	15192.9	8482.44	5915.43	0	0	6207.39	554.9	752.34	1180.39	568.39	6436.07	0	1406.92	0	0	8102.37	2862.43	2109.8	4039.02	0	3069.63	1284.35	2837.03	7668.83	11018.9
159.1s : 151.238m/z	6470.23	9358.79	0	6436.07	5809.23	0	5924.25	6261.27	6143.86	3201.77	1536.5	3208.25	6887.63	7183.33	5462.88	3021.41	4862.84	13338.8	8607.86	11364.9	4352.71	6561.77	3172.75	8732.44	0	4955.86	6849.14	0	4271.52	4860.45	8648.17	4340.05	7926.38	7151.74	6188.42	4276.23	2926.94	7809.43	0	7247.9	9312.55	8439.14	5752.01	5081.96
159.3s : 388.436m/z	33390.8	23561.1	29483.5	17717.9	51254.8	19565.7	45500.2	26541.7	43980.3	41030.7	830.7	27591.5	27421.3	28929	35584	22545.5	30732.8	26014.9	19592.4	58027.2	28273.1	50670.3	29276.1	25096.8	16558.5	22225.8	30985.9	29276.1	36906.6	28929	20984.2	26800.3	35183.6	17606.9	16382.7	27591.5	27631.1	33848.8	36166.3	59248.7	14295.9	26029.7	36048.6	1127.07
159.9s : 137.221m/z	8246.87	7779.95	18197	5823.02	10377.4	4869.02	11487	5895.46	17857.2	7560.13	8313.62	0	4280.91	6944.95	4950.58	10386.6	10983.6	5107.64	3292.79	22545.5	6236.96	9778.15	11001.2	6778.3	4363.59	2499.55	4341.79	2320.46	1969.12	7571.63	3898.21	6474.02	2914.19	5989.01	0	6989.04	9884.62	2744.51	19635.2	13002.7	5199.75	13848.8	17146.6	22785.1
160.0s : 164.204m/z	3228.99	24225.4	15376.3	16316	1773.01	15734	17007.4	25673.4	14756.5	21559.8	27591.5	21537.5	25956.5	28313.3	18315.9	16477.8	13667.7	1858.71	25895	33064.7	30153.8	739.77	14107.2	32107.3	18562.1	13315.5	0	15691	12777.4	18484.1	26029.7	16617.9	23340.9	13209	26392.2	30332.1	7187.41	16305.9	13898.4	11026.2	13156.9	20471.1	9086.98	18433.7
160.0s : 233.278m/z	89333.6	102111	4449.36	36478.9	44373.6	33247	58709.7	42879.3	40907.2	33581.3	116636	61676.7	98751.7	35130.1	30153.8	72005.6	93203.2	26321.8	0	48913.7	22277.6	93203.2	83525.2	100434	89938.6	35183.6	0	73233.6	23744.5	3396.91	133539	73233.6	36478.9	24762.3	35183.6	59876.6	45407.7	67902.2	82008.2	34733.5	52931.2	47461.3	79152.5	84920.3
160.0s : 107.201m/z	17534.2	16421.9	8014.21	30932.4	49759.4	40564.9	10463.9	16682	15347.6	15010.4	8627.17	17857.2	54475.3	6333.62	33390.8	26321.8	16382.7	47936.8	11459.8	20322.5	7788.02	16603.5	124049	140810	16204.1	0	16477.8	30382.5	20197.3	5640.71	105382	31686.1	0	9798.88	0	13021.1	42947.9	89938.6	10526.6	11395.6	24808.1	30858.8	15677.1	21370.7
160.1s : 309.322m/z	0	0	4706.38	1953.48	881	0	4204.7	2010.57	3489.74	500.68	1381.94	0	795.62	2423.12	3803.17	935.61	893.74	2233.73	1354.38	5098.12	1409.34	1350.96	5329.98	612.64	0	0	2482.06	0	0	3121.27	1228.13	2154.41	1283.33	0	1884.39	1409.71	0	2579.94	6076.56	9113.01	1883.25	2048.58	2000.29	4804.58
160.8s : 161.254m/z	12254.6	2574.25	0	0	3323.37	7267.8	6247.29	0	3945.91	4874.72	7412.94	3514.59	3254.72	4650.08	10755.2	8292.72	4376.53	2680.62	4344.2	0	5550.86	6470.23	5107.64	7267.8	3251.61	2652.39	7171.73	5757.82	3889.23	5583.18	7081.67	4177.58	4350.29	0	2997.77	0	4256.7	13504.6	8950.13	8102.37	10895.2	4152.05	7379.95	0
161.0s : 307.363m/z	2073.83	0	7825.36	1679.62	7344.09	463.11	4333.7	1284.35	0	4289.72	4467.74	0	1428.28	4624.7	5033.87	3449.19	0	1567.77	4051.03	6263.38	4069.86	9497.26	0	1258.11	0	3584.1	0	989.44	3909.13	4446.18	0	3121.27	3607.92	0	0	2353.28	2214.4	2439.07	3139.74	0	0	0	0	0
161.2s : 371.420m/z	0	0	880.52	0	19038.5	7731.61	17996	0	14950.5	16117.2	11129.8	0	14902.7	9285.41	0	7562.23	12254.6	0	7350.62	22636.8	12460.7	19013.3	8426.87	0	0	6737.47	9108.58	8968.23	9013.06	0	0	8902.3	11364.9	5639.26	4965.17	10852	8968.77	0	11637.3	19318.6	4718.05	7560.13	12071.9	0
161.3s : 176.227m/z	8063.8	12254.6	14393	15718.5	14868.7	10951	0	11155	3883.04	10720.3	18379.5	6747.86	17103.1	15967.2	10656.2	0	12136.6	8033.23	14970.7	16994.8	8732.44	8602.17	10720.3	2984.98	17534.2	9897.37	17751	10889.5	9242.8	0	12237.2	12314	15023.4	8577.18	23815.2	11061.1	7271.86	6677.91	16337	8902.3	10119	18123.7	0	0
161.5s : 402.445m/z	10612.5	7509.02	13882.3	15073.2	3410.95	0	5805.84	0	7162.38	18085.2	12980.9	10928.8	9768.27	17040.3	20846.8	8344.96	15498.9	12136.6	6952.5	8833.73	15440.6	28243.9	8859.77	12751	7828.9	0	14670	14012.5	0	14413.8	8783.62	13622.3	3787.96	7700.86	0	0	11931	10113.4	0	7982.11	5440.33	8319.9	0	13285.9
161.8s : 148.224m/z	3720.84	12857.3	10777.6	10171.6	12568.8	9226.31	9407.61	10002.5	15039.9	9511.6	17679.4	7660.19	12354.4	17203	6874.82	2830.34	11061.1	1870.32	13795.3	12878.7	8344.96	2406.97	9863.19	17203	14632	7382.31	17146.6	11403	8813.93	3052.31	11487	10951	10014.8	0	15222.1	11403	7521.33	15924.3	3978.82	8813.93	9664.88	11539.4	10418.6	9113.01
161.8s : 399.391m/z	1373.86	1981.62	3236.69	1234.52	1287.62	950.09	2109.08	759.75	1952.87	626.09	1145.55	674.2	3418.23	0	881.94	0	0	679.38	1117.41	7716.88	1062.13	3982.67	1636.44	0	523.95	0	2079.91	1620.81	0	487.91	2368.91	1450.14	3424.29	0	2482.06	1413.6	756.34	0	1116.56	2927.86	938.1	302.16	1263.98	0
161.9s : 427.390m/z	821.21	2707.85	4116.06	0	2709.04	521.59	2366.81	1884.39	523.81	0	1652.06	0	1261.96	1009.04	0	0	1749.63	1444.34	944.49	8381.18	1092.26	3951.83	0	1859.79	711.37	0	0	0	1603.46	1364.66	672.17	848.99	1936.74	0	1065.01	666.95	3736.09	1953.14	2865.89	3037.86	2361.14	1123.39	4718.05	3787.96
162.5s : 251.302m/z	4037.39	0	480.47	6263.38	2919.34	944.73	1626.37	4955.86	8709.64	2224.7	6843.06	4273.83	4303.16	6639.3	2362.81	1540.38	5374.44	4265.59	9314.23	12489.2	1148.3	3710.44	1778.46	15094.1	4615.54	0	6899.03	9438.94	1391.03	503.3	6688.23	2227.25	1970.93	2677.13	2347.04	14638.2	0	4313.95	4710.02	0	4732.99	7195.41	2671.99	12551.6
162.8s : 350.389m/z	10336.7	6371.86	8187.54	2955.58	9644	2146.92	7993.3	0	7688.98	8254.6	8587.24	7290.11	5341.81	6431.95	3496.63	9263.3	0	5629.53	2474.99	15808	7688.98	7668.83	2256.11	10050.8	8843.34	5530.59	8168.22	9191.79	1914.87	12510.4	7748.16	3846.69	9285.41	3885.36	0	10992.6	3224.43	5329.98	3642.59	4422.97	5880.08	3391.57	12604.8	7950.45
162.9s : 201.278m/z	6215.73	6243.95	9728.81	3121.27	12980.9	2187.16	4677.89	5805.84	18406.6	1938.96	0	678.38	3135.34	0	13402.2	8413.1	2298.52	27759.2	0	24569.7	0	0	15376.3	5374.44	4973.72	0	2181.37	5325.28	3315.15	1784.07	1727.15	2334.42	6794.69	5849.71	5291.66	6957.95	19133	26717.6	18034.1	15125.5	12596.3	17522.3	18946	29062.9
163.0s : 166.237m/z	3263.95	1309.54	1065.83	1837.58	6674.93	6178.38	0	3004.05	0	0	0	4917.99	0	1012.74	3484.68	0	774.02	1053.24	0	4655	4498.32	3085.35	1681.88	2134.28	0	2397.52	1763.82	4035.38	1452.79	2432.64	829.88	515.57	1193.44	0	1336.18	2119.41	5676.03	2997.77	1567.77	2317.72	0	4913.34	2794.85	0
163.1s : 128.251m/z	0	0	2843.3	1876.78	7017.38	2015.96	0	0	14555.5	0	8139.84	2243.29	9686.15	0	672.17	4527.79	0	0	0	2595.37	0	2267.07	0	3656.23	1482.33	1547.68	0	0	0	1741.46	5932.25	0	3626.69	0	8272.11	0	9016.52	5575.2	0	0	2773.66	3972.86	6561.77	0
163.2s : 415.451m/z	2920.58	0	4062.53	1612.62	5352.28	0	4810.22	2172.96	0	4434.32	2588.81	1752.22	2808.58	2370.97	3909.13	2224.7	3060.23	2921.67	2187.16	8439.14	3469.58	6012.63	3106.59	2243.02	1352.58	1231.81	2160.74	2868.7	3486.59	2798.83	0	2964.9	3101.07	2958.98	1375.64	3117.56	2817.41	4913.34	3830.57	5583.18	1896.17	2464.93	3905.05	2592.99
163.3s : 219.297m/z	4776.81	0	5361.77	3646.74	6240.03	5161.43	17586.8	5135.1	12917	0	12878.7	6148.83	845.4	6682.66	3770.94	11487	15967.2	17556.1	9111.81	10935.7	47162.5	9938.57	4384.21	3693.66	3554.19	0	3571.22	441.62	6894.4	8360.39	1572.07	12089.5	9863.19	0	6143.86	5774.59	5288.39	10171.6	5647.73	6366.38	9022.32	2062.77	17232.8	13021.1
163.5s : 344.410m/z	24529.4	14473.3	19964.7	16062.9	29329.1	10856.1	33247	540.08	28201.6	23277.9	18714.8	15498.9	18789.7	21676.4	21135.2	15753.2	20239.3	18895	8448.14	30332.1	21115.5	33057.7	14502.1	19363.5	9254.98	13823	18714.8	19073.3	13504.6	17595.8	16004.4	17054	26470.9	14756.5	14720.6	24466.5	13809.2	18156.2	21822.8	34236.3	8005.25	13138.5	16024.9	19728.8
164.1s : 192.251m/z	35965.8	30554.9	46646.2	38463.3	38330.3	27338.6	41376.2	23815.2	29483.5	31354.4	41758.4	25505.2	27974.1	41376.2	28929	19728.8	18764.5	17916.2	30790.1	37792.2	23277.9	21171.5	27251.3	37093.9	35496.9	21822.8	27119.3	36743.8	24430.8	41376.2	21203.1	17801.2	38091.2	31557.7	36131.2	28313.3	20366.3	31354.4	25871	17916.2	25568.3	17659.9	33247	20057.5
164.2s : 146.213m/z	13383.8	11053.4	18562.1	23152	15734	9624.75	26541.7	9897.37	16090	3510.55	16586.5	9296.27	16643.2	16421.9	6970.73	13545.2	6566.49	10304.2	18187.6	19509.1	12787.7	15511.9	22922.9	15571.6	13545.2	4367.61	923.49	7758.75	2519.1	20633.8	14545.1	8701.78	22834.7	16665.3	7073.97	14802.4	11563.5	27289.8	21038.6	13748.1	18197	10377.4	25809.2	21135.2
165.5s : 167.254m/z	30229.7	6318.06	35368.2	6474.02	35965.8	24839.3	35130.1	29834.9	46140.3	21312.4	37974.9	31557.7	28454.1	32107.3	39019.1	53609.4	32526.3	5851.2	38490.3	57132.1	24990.2	21868.8	47641.1	49976.9	38463.3	0	25673.4	41376.2	32407.5	38091.2	43181	38578.1	49976.9	3172.75	27670.7	34633.4	35054.4	75396.7	38957.6	41895.4	49851	5671.52	57484.1	57132.1
165.5s : 423.391m/z	7117.02	5973.07	9594.03	5899.36	10579.4	3659.05	9876.01	3357.54	11351.4	3872.1	12449.5	6427.55	6590.23	7385.22	7312.94	7522.43	4838.11	4637.54	7779.95	16564.4	0	7107.57	3774.78	6671.8	5011.89	4154.57	5705.39	6474.02	5187.46	6794.69	9526.31	6735.38	9347.48	4429.03	8038.05	8495.39	7478.53	9191.79	7545.59	8598.77	7385.22	7926.38	10742.8	12946.7
165.6s : 278.321m/z	25833.1	22247.8	21038.6	0	26470.9	16630.6	28454.1	15990.8	730.53	26541.7	27140.6	15017.6	0	14154	0	0	10182.3	0	16031	23182.2	16382.7	0	604.02	20289.8	19938.1	20070.6	0	0	21905.4	23874.3	0	22495.2	13861	18590.2	17158.7	15823.6	8864.7	0	13555.2	6978.07	15376.3	9094.34	2390.49	16938.2
165.7s : 356.401m/z	12878.7	0	4138.45	6622.46	6536.97	0	6878.6	3201.77	7053.93	2675.97	2606.9	3223.16	0	0	0	2234.18	3334.69	3180.59	4293.99	13063.2	881.6	0	0	1683.56	3340.04	2272	3910.95	292.83	2655.88	5830.02	3940.32	0	4822.44	0	1211.87	6156.2	5826.52	0	7788.02	0	6593.14	8940.26	3848.47	0
165.7s : 264.324m/z	0	7723.77	4493.22	0	7377.02	3826.68	1789.25	0	0	8934.17	6400.86	3357.54	0	1210.25	0	0	0	4225.91	1035.95	12375.9	4857.28	726.63	0	0	5341.81	0	3711.71	0	5735.93	0	0	946.84	609	5707.96	6874.82	6778.3	0	0	5374.44	0	5001.18	4007.12	0	3274.87
165.9s : 119.211m/z	5586.34	10324.9	2281.8	10069.4	10316.4	9142.35	9347.48	8014.21	17054	5409.36	19073.3	4613.9	11626.6	14693	3098.81	10324.9	7926.38	13456.8	2944.32	14530.7	4905.2	3207.43	8661.77	18433.7	10052.5	7049.33	2147.46	7147.25	8545.73	2988.67	9768.27	10372.7	12628.3	6978.07	16630.6	12089.5	9812.89	17441.4	15525.6	8027.48	6843.06	9686.15	6299.24	15411
166.0s : 392.344m/z	4434.32	1834.34	0	0	3466.67	0	1980.06	2283.33	653.15	920.82	0	3302.56	8014.21	547.92	3632.12	1755.68	980.94	4335.23	7731.61	3654.81	0	4183.41	4955.86	13315.5	1342.31	3216.66	1099.7	6088.04	967.88	1599.02	4740.11	676.11	0	0	0	0	6988.49	10377.4	0	1347.23	0	3772.76	1724.3	1953.14
166.3s : 109.204m/z	0	0	2195.75	0	5774.59	2807.15	4257.8	3793.23	3012.12	0	3096.28	1618.75	1481.44	4143.88	3418.23	8524.47	593.56	0	3822.84	11919.7	1633.89	2729.01	7000.18	11841.7	6536.97	0	2236.38	7716.88	2375.57	4751.9	2716.15	2489	3038.84	1743.83	1735.78	5744.75	3812.08	10550.1	10014.8	9285.41	0	0	13622.3	6421.06
166.8s : 157.243m/z	7312.94	8176.86	17717.9	18085.2	19208.6	0	7143.6	11281.4	12037.1	8535.5	22439.2	9052.97	11322.8	7136.95	13714.9	14107.2	19389.8	11341.1	10742.8	16748	7203.21	5204.26	7242.21	11061.1	15376.3	7520.22	6156.2	0	7220.38	14071.8	22034.3	4489.98	13338.8	10014.8	13883.7	14207.6	10174.2	33139.2	10937.9	14771.5	13267.1	10036.6	19745.2	1540.38
167.0s : 432.480m/z	26242.2	17586.8	21676.4	15192.9	34079.8	13445.5	0	20984.2	27338.6	37406.5	21404.6	14603.8	19227.8	21148.7	28454.1	18928.8	0	0	12751	45280.3	21630	39868	0	14756.5	0	16062.9	26101.1	22868.3	25317.5	0	15023.4	20123	22615.5	14614.8	13555.2	20347.3	19326	26148.7	24405.5	37880.9	11772.7	14486.4	19143.1	24494.5
167.1s : 459.362m/z	1967.71	1428.91	0	5561.22	0	1330.65	985.46	2113.47	0	2870.92	1334.3	2289.25	0	0	3237.14	2373.41	0	2177.75	956.17	0	3661.24	1017.96	1231.07	1633.89	1085.57	2862.43	1208.84	1041.75	0	0	0	999.15	0	3115.53	0	0	3602.18	3277.99	0	0	1771.89	0	2821.52	0
167.3s : 172.259m/z	0	5539.95	13571.5	4664.27	12062.9	5228.93	2426.17	9502.76	25673.4	3587.17	14833.8	6705.03	4541.3	8683.84	8927.8	42667.4	18518	29834.9	14133.4	24030.3	3575.7	3522.91	0	8661.77	10579.4	3260.08	0	1696.56	3818.24	3015.75	3209.38	7912.51	2044.79	2764.26	6665.4	11553.1	3635.04	17175.4	22112.2	13145.4	26497.6	26392.2	18664	8607.86
167.3s : 255.263m/z	12582.3	16617.9	9205.34	0	4609.73	0	7372.29	497.58	1608.47	5448.03	17808.8	13002.7	2465.47	11507.2	3614.69	0	8788.89	5887.24	3351.97	12308.3	11891.4	8386.07	5725.94	0	7768.26	3752.32	6521.64	2784.63	3779.79	4190.42	3620.6	9734.89	0	5671.52	1046.06	3254.72	0	12361.6	2914.19	1890.02	4615.54	3447.35	6391.23	2920.58
167.8s : 216.237m/z	32107.3	29223.5	13984.6	17203	16024.9	10755.2	0	17620.8	0	28222.9	0	37093.9	24569.7	16748	27591.5	22225.8	44825	28201.6	26631.5	0	0	29163.4	0	0	25723.8	24466.5	12829.1	14555.5	31031.8	0	8843.34	24562.8	12870.1	13533.6	16204.1	0	0	24235.9	16842.7	11332.8	11956.4	0	0	0
168.0s : 261.312m/z	17934.7	15823.6	17430.2	11667.5	14677.8	16111.6	18804.3	10928.8	12105.5	8393.87	15788	0	9863.19	13138.5	12719.2	634.35	0	11524.3	12449.5	19635.2	18123.7	11841.7	11422.1	0	8969.32	0	8831.46	0	13783.5	19283	18627.2	16111.6	15498.9	9430.98	1507.3	12842.5	10749	0	8564.94	8954.04	10052.5	19745.2	0	14545.1
168.3s : 311.259m/z	5368.73	6913.76	9142.35	5308.94	9848.39	8154.98	9113.01	9786.29	9097.2	5989.01	12735.3	7912.51	0	14034.2	8134.39	7421.57	3693.66	3709.49	6168.82	17441.4	9400.31	6534.52	0	17534.2	10486.4	8577.18	9359.5	6747.86	6849.14	10572.7	9472.75	0	8334.36	4677.89	10204.6	8934.17	3371.91	9809.06	5903.81	6899.03	0	8537.96	6080.86	7456.74
168.5s : 333.243m/z	0	4661.72	3143.85	2918.23	3661.24	3450.65	0	3729.03	0	4072.66	7008.92	5094.15	6674.93	0	6282.54	4637.54	6318.06	4103.77	3044.09	5639.26	7156.11	5368.73	2964.9	4590.98	5104.78	4557.08	3940.32	2648.72	4213.73	0	0	3496.63	2476.89	3491.48	0	0	2199.4	4864.83	3781.06	0	2936.35	1981.62	0	0
170.2s : 476.508m/z	15883.4	12438.5	14993.4	8770.07	24762.3	10084.5	25723.8	17423.6	23632.5	19300.8	14207.6	10713.1	15631.9	15088.6	565.18	11760	15631.9	0	10407	37406.5	16233	24662.4	16510.2	14192.7	8902.3	10467.9	16653.2	14234.1	18988.1	14646.1	11772.7	12870.1	15883.4	10308.1	10084.5	17648.2	12831.7	18474.8	18846.8	28646.8	8226.24	12966.6	16823.3	14450.5
171.0s : 267.361m/z	0	8627.17	15670.4	6344.86	17996	7421.57	21456.9	9430.98	18548.3	12532.8	10125.2	7716.88	11528.4	9122.6	19852.5	0	12341.4	7976.57	8191.49	27251.3	12261.5	24430.8	0	9236.95	8709.64	12987	9511.6	11743.9	12645.7	0	10265.6	10638.1	18457	9497.26	4794.17	14927.5	12311.2	0	10864	25673.4	6965.91	9493.45	11632.1	8881.85
171.1s : 446.430m/z	0	9728.81	12889.4	11876.3	32301.2	6887.63	34517.1	4584.85	605.9	22922.9	0	0	2658.86	14432.6	16421.9	658.43	3905.05	16204.1	9960.5	34659.6	11364.9	707.15	18664	0	7385.22	8741.57	3221.83	333.22	15073.2	0	396.98	13370.4	19190.2	13996.7	359.72	11794.1	0	15347.6	0	0	6916.95	5916.88	10265.6	13080.3
171.1s : 149.246m/z	9637.88	14192.7	18406.6	16183.3	14970.7	12719.2	0	12551.6	25956.5	8793.37	0	14295.9	13021.1	17586.8	13156.9	18156.2	12861.5	15347.6	13926.4	32708.5	13363.4	0	16183.3	18789.7	15718.5	15613.1	11354	24494.5	9547.66	14530.7	21456.9	1936.74	19892.2	0	9537.13	17203	21017	30229.7	20784	13433.3	19630.2	20277.3	27338.6	30513
171.3s : 258.386m/z	4080.46	0	6207.39	3925.49	4644.4	0	7809.43	3254.72	4044.49	0	2415.97	0	3614.69	1603.46	0	3186.52	0	0	1980.06	0	3333.88	0	2188.34	0	0	3143.85	0	0	0	8809.78	5308.94	0	4597.67	4461.42	1805.82	5933.31	0	0	3092.54	0	3720.84	3872.1	4644.4	619.45
171.8s : 490.498m/z	10908.6	1542.9	8239.5	9457.17	2726.38	7666.29	453.74	7371.04	3420.05	13078.4	7049.33	5019	11841.7	2612.19	2219.98	4664.27	9312.55	6228.75	0	30146.4	1335.21	3926.95	8555.35	0	4177.58	0	1726.03	348.29	1751.04	8482.44	373.55	1412.34	10414.4	433.71	5774.59	2093.41	6764.63	12405.9	1749.9	3711.71	4467.74	0	13898.4	11332.8
171.9s : 447.293m/z	7474.24	12667.4	0	10478.3	2263.83	3177.23	3919.19	10304.2	6005.84	0	0	0	3363.83	1515.33	4429.03	6794.69	1885.32	5659.91	7479.73	3486.91	0	2025.01	4416.07	3520.58	1593	2099.82	3754.13	4763.94	4804.58	0	1408.1	1838.62	5887.24	1620.81	0	6503.18	9425.62	10467.9	4017.84	5225.42	21038.6	23340.9	6684.44	6181.86
172.2s : 225.286m/z	28815.4	20318.5	12174	34236.3	18858.3	23793.6	20482.3	19880.9	19208.6	38330.3	17534.2	51902.1	0	25578.9	45007.3	20934.9	23744.5	38091.2	4712.78	18779.5	27842.2	15924.3	22636.8	12645.7	24030.3	24900.2	0	21722.1	31686.1	25578.9	0	17232.8	27759.2	19892.2	22976.6	17949.8	19486.6	37497.5	19827.9	22328.8	22197	16183.3	10316.4	25795.4
173.4s : 301.399m/z	28273.1	22618	22976.6	49275.1	23485.5	37093.9	22670.5	36270.7	23815.2	14473.3	0	24529.4	23561.1	20347.3	31158.7	29125.8	28721.3	32616.9	32407.5	29834.9	16106.9	12987	40564.9	45315.2	36270.7	23996.4	26535.5	39019.1	22247.8	43478.4	29329.1	23510.8	31557.7	32301.2	12397.2	28031.4	29406.3	44373.6	18268	25317.5	41215.8	48913.7	23908	16150.8
173.5s : 130.209m/z	41627.2	63652.7	19059.4	24353	17808.8	18590.2	31172.2	22688.7	18714.8	15753.2	74263.3	26446.3	49355.2	19300.8	15101.1	38190.8	47727.1	14993.4	0	29062.9	20784	48802.7	36166.3	0	0	21404.6	70647.4	50670.3	12302.5	20035.8	69302.2	41376.2	23081.6	13078.4	14555.5	29834.9	30533.9	2389.82	44979.2	14970.7	0	20103.3	42404.9	45500.2
173.7s : 347.424m/z	10418.6	8520.1	14603.8	527.69	9296.27	8524.47	14970.7	5361.77	8482.44	3846.69	15518.8	10601.5	7151.74	12504.5	6547.24	5059.34	6859.2	11438.2	10046.5	21630	531.63	4506.43	7429.85	0	6622.46	1244.86	8760.84	16653.2	12405.9	11528.4	3177.23	4942.4	9786.29	8417.65	3599.28	12267.6	3966.62	14693	11036.8	5271.72	9574.74	8989.3	11077.6	22545.5
174.0s : 436.359m/z	16959.5	13436.8	10467.9	15281.5	12805.3	15579.1	12497.7	13456.8	10052.5	4099.61	8491.12	11403	15475.9	5980.56	11276	11322.8	11772.7	14408.8	13456.8	23758.8	5793.04	7967.57	12375.6	12917	13285.9	6561.77	14502.1	9068.6	9477.44	13597.6	15149.4	4461.42	15728.6	10852	3752.32	25460.9	18576.2	22615.5	18627.2	23266.5	14684.9	11699.6	20322.5	24225.4
174.2s : 174.259m/z	21489.5	11760	7860.19	9682.89	7709.01	14715.4	20289.8	7242.21	26242.2	2986.76	15168.5	4642.71	16289.1	9493.45	5317.8	23081.6	6409.48	9320.48	17468.3	26219.8	14012.5	6938.32	1428.91	11511	5874.99	4915.51	4688.69	9263.3	3334.69	11699.6	7247.9	5786.36	9574.42	3766.64	5420.76	10675.8	6829.4	25505.2	2818.73	9715.34	18876.2	18858.3	31354.4	13740.3
174.5s : 459.482m/z	1273.52	977.92	1229.04	775.31	1871.7	736.83	2979.35	972.77	2215.21	0	2641.05	0	1576.8	1608.47	2668.49	616.03	1101.01	1127.62	1120.91	4797.26	1191.57	2234.18	0	857.01	697.64	806.2	906.58	1108.42	1637.94	1939.24	918.37	0	1311.45	0	499.6	1648.16	987.7	2029.73	0	2842.12	0	0	1653.87	1116.56
175.0s : 464.427m/z	1176.81	464.68	470.76	0	0	1486.24	3574.22	0	5887.24	1678.22	771.56	1322.81	0	2938.51	522.3	5722.91	0	1900.45	1676.93	6938.32	2370.33	2318.89	1765.09	0	2259.76	0	1214.62	3961.85	0	2820.25	3735.76	2808.58	0	1980.06	1410.8	3069.63	0	0	0	0	5251.94	846.21	0	3955.67
175.6s : 302.326m/z	27251.3	40564.9	20103.3	15432.2	26194.9	29157.7	20165	7795.81	17175.4	12308.3	36270.7	26974.9	26392.2	2625.12	12796.8	28541.2	14341.7	8370.41	23205.9	31089.5	13080.3	12886.2	35368.2	56814.7	5793.04	8206.45	15571.6	33064.7	2146.92	24466.5	17659.9	18034.1	3191.89	16510.2	12946.7	26446.3	21448.8	10414.4	49355.2	21630	23996.4	30382.5	53964.6	62000.5
176.6s : 271.233m/z	8709.64	8381.18	0	914.79	0	2652.39	5462.88	0	0	0	3913.97	6098.79	10050.8	4673.01	4326.25	0	8102.37	0	5185.46	3452.54	0	7809.43	6778.3	5014.16	13048.4	5915.43	7912.51	6358.11	1540.38	2716.15	7156.11	8046.27	4154.57	4211.53	3148.45	4493.22	3826.14	8482.44	4213.08	0	5850.23	8280.25	0	2755.99
176.6s : 520.535m/z	12449.5	8584.06	10125.2	6547.24	0	6253.26	17158.7	9347.48	15691	14341.7	8950.13	7355.07	10579.4	8760.84	12510.4	7162.38	0	7617.37	6521.64	25871	14530.7	18457	9394.41	11667.5	5271.72	5858.7	8482.44	12695.1	13383.8	11077.6	6534.52	8515.78	12543	9897.37	4751.9	12613.6	10664.1	16090	0	24629.8	6487.39	0	11876.3	9876.01
177.1s : 121.242m/z	3656.23	5506.75	5731.56	0	0	0	6068.26	0	8584.06	0	6536.97	4986.52	5098.12	5705.39	5725.94	8856.91	4908.26	4768.99	5973.07	2736.15	0	4249.19	5503.41	7809.43	6270.08	0	4140.79	8913.02	4072.66	0	8722.78	6243.95	8683.84	0	5210.16	0	6731.65	0	0	7468.36	7586.92	0	13180	10014.8
177.2s : 311.395m/z	13898.4	10572.7	19793.2	0	21216.3	8046.27	24106.4	0	21404.6	19038.5	16081.5	12037.1	13277.3	14316.7	24762.3	10629.9	17696	10612.5	9798.88	30858.8	16994.8	25505.2	11811.5	12829.1	10983.6	0	12946.7	15862.8	15347.6	0	0	0	22034.3	0	0	16090	13295.6	0	0	27522.5	8676.94	10832.9	17522.3	14646.1
177.2s : 346.382m/z	0	0	1872.45	4213.73	2320.46	2878.4	3053.34	1208.48	11565.4	549.12	0	443.91	0	2979.35	2184.02	4240.07	1878.27	984.23	598.38	10572.7	0	0	536.56	768.4	5992.52	1009.74	0	4174.63	0	0	0	756.51	2312.79	508.96	1585.31	2257.03	2698.18	4794.17	2999.3	2769.94	2599.58	733.49	3350.37	0
177.2s : 244.302m/z	988.9	0	0	2600.87	2739.79	2407.71	0	0	1687.84	1194.83	1823.66	438.49	1302.25	1056.96	821.73	4550.68	1166.05	2060.26	0	0	0	0	1888.11	0	1537.48	0	1051.9	2283.95	0	2015.96	0	988.5	0	0	0	1380.82	1633.52	6786.18	0	2310.36	0	0	5683.43	7183.33
177.5s : 441.295m/z	3403.15	3198.95	2983.49	1618.75	2504.82	1269.53	0	1951.98	2027.2	3292.04	0	921.6	5374.44	3427.93	3007	0	7348.35	4003.54	2849.22	2620.39	2028.69	3017.97	1226.59	3211.94	3738.28	0	1433.99	298.56	3670.69	440.31	1087.02	2430.55	1536	3247.06	2820.25	1562.04	2671.01	1438.53	2371.87	3124.91	2465.47	0	1898.21	1119.72
177.7s : 307.280m/z	0	679.02	3631.16	1365.28	0	0	2501.05	2846.95	1814.12	0	1939.24	3995.17	3762.63	0	1484.81	0	854.35	0	0	1389.76	0	0	745.69	1803.91	2519.59	0	5399.2	881.6	0	941.92	1241.99	2257.03	2404.66	0	1030.65	0	1858.46	4289.72	7842	0	4595.46	2184.02	0	0
178.7s : 297.345m/z	3368.11	0	12261.5	3165.64	10951	3790.79	12582.3	6181.86	11110.7	0	3042.97	2533.55	15310.9	17408.4	3857.16	0	9574.74	10783.3	2613.84	4434.32	6203.33	10656.2	5961.49	9603.24	4416.07	0	8319.9	10295.6	2027.2	2642.34	4718.05	5356.53	2755.99	0	2076.84	7416.12	2432.64	3603.84	3889.23	16564.4	6143.86	7359.19	7107.57	0
179.5s : 534.529m/z	3970.88	5368.73	6527.02	6503.18	1849.29	3547.27	13585.9	437.1	2599.26	1448.46	6295.7	4151.6	2752	7095.36	9226.31	5671.18	8856.91	1391.9	3646.74	21009.5	0	11956.4	0	2210.05	2926.02	4003.54	6382.03	0	0	10638.1	5784.05	1536	1977.39	4146.25	4615.54	7465.27	4706.38	8760.84	9547.66	17232.8	4040.31	5011.89	1373.86	7151.74
180.1s : 235.300m/z	2834.99	1474.81	3727.7	865.18	4300.98	0	7111.34	0	1914.87	0	5938.37	2076.42	0	3113.35	0	0	1153.2	2510.21	0	0	2523.73	1645.71	1860.52	2728.19	0	0	2992.53	0	3294.54	6650.02	5033.87	0	3274.87	2830.34	1307.51	6870.71	0	3926.95	1156.68	3102.68	6351.01	5163.29	3581.1	3464.14
180.5s : 339.371m/z	0	1469.83	2305.78	2259.76	3995.17	2419.47	1355.92	2465.47	852.57	2163.01	656.1	0	10397.8	5204.26	879.28	2818.73	0	4469.19	2450.8	6080.86	2308.27	2889.37	1090	0	651.55	1413.6	0	1048.32	0	0	5530.59	0	2514.1	0	1499.29	0	0	1869.96	1835.75	817.15	1482.81	651.73	2889.37	2203.35
180.9s : 315.418m/z	2216.39	1917.22	3367.43	3254.72	0	2048.58	3605.8	0	0	0	0	1921.4	4452.13	1765.56	1494.2	2412.6	0	0	0	6105.44	0	3693.66	0	4371.1	0	946.56	1830.83	3318.63	1759.04	0	1739.91	2820.25	1505.48	2053.03	1628.64	2544.42	2708.45	4069.86	0	2527.78	0	4631.06	4086.94	0
181.1s : 564.561m/z	0	6051.27	7731.61	2904.13	12237.2	2818.73	13034.5	6894.4	8902.3	9296.27	4803.57	4886.26	4996.41	4517.57	8098.27	5228.93	6691.53	4732.99	4498.32	17679.4	8136.93	14494.2	5809.23	9162.21	2955.58	0	5361.77	7359.19	6756.41	7000.18	4973.72	5107.64	6899.03	4782.76	4069.86	0	5366.98	0	8386.07	13667.7	3839.02	6607.39	8439.14	7772.1
181.2s : 578.557m/z	2061.21	3315.15	4604.85	3145.91	1220.62	0	0	0	1495.8	0	4152.05	0	2836.72	5014.16	7053.93	2856.27	3768.45	1757.74	2435.17	3803.17	3965.5	1590.24	2686.96	485.02	1168.81	0	1001.83	5073.6	5405.67	5225.42	2350.11	0	4326.25	0	2686.96	5899.36	3250.54	4899.76	868.5	1954.01	3071.32	0	0	4521.33
181.8s : 290.342m/z	8902.3	2084.96	3645.56	1123.75	2551.53	2057.08	1195.51	1771.89	1691.58	4962.68	8199.34	0	3493.84	1476.27	0	1760.86	2869.95	1143.04	1021.75	7744.42	3052.31	4550.68	1979.67	583.53	1586.68	949.7	5928.08	3369.2	1736.27	5456.7	3320.6	1867.02	2182.28	630.72	1242.33	2645.54	1588.5	2205.47	1474.3	730.78	787.05	3403.15	1516.69	2551.53
182.9s : 293.330m/z	0	1152.17	1523.47	0	0	0	860.33	607.71	832.65	1254.77	1009.38	3168.36	1530.84	843.74	0	1365.95	0	2186.79	0	2425.08	762.83	1761.22	473.74	0	414.83	0	899.11	981.49	2455.38	1095.77	0	1321.95	3799.61	1949.65	0	0	0	3210.2	1302.63	3225.7	3171.18	1721.02	1949.65	2345.54
183.3s : 273.326m/z	740.87	0	2778.5	3354.36	0	0	3424.29	931.8	2780.58	2450.8	1776.35	593.7	3840.49	4194.65	1109.02	0	4174.63	0	1686.39	5261.99	1489.06	2603.69	0	0	0	0	1840.71	0	0	0	1445.85	0	2989.82	0	0	7507.47	0	4664.27	1388.96	2883.72	1349.91	0	0	0
183.8s : 369.413m/z	2206.84	3247.06	0	2463.6	8077.84	0	3021.41	3516.32	0	5265.08	6261.27	0	11001.2	6548.42	904.73	2586.19	6614.08	5786.36	3900.52	0	3038.84	6978.07	2438.51	1869.96	0	3350.37	0	2051.29	3422.93	0	5496.63	687.11	4182.87	0	898.42	8282.83	7561.18	10036.6	0	3464.14	0	1274.38	6800.15	3312.81
184.2s : 457.293m/z	0	994.39	1308	2318.37	0	1723.7	2021.51	0	1194.83	0	627	0	0	506.24	1218.62	0	3447.35	1410.8	0	2798.83	1287.62	1012.74	664.79	0	3028.22	1218.99	1021.75	1782.37	1345.06	0	883.4	654.91	1942.66	2088.73	0	2394.26	1887.26	2598.43	2237.49	1381.39	1403.19	0	1223.76	0
184.6s : 206.265m/z	0	1164.08	4077.82	0	4799.67	0	0	2765.08	0	0	3720.84	0	0	3517.57	1476.27	10864	843.74	8187.54	4550.68	0	1957.34	0	1095.18	0	2038.75	0	0	0	1174.81	1883.25	1038.71	0	0	0	2334.42	0	5885.22	11772.7	0	0	0	6709.38	10028.5	8123.29
184.9s : 608.588m/z	4015.58	4384.21	3395.15	1937.52	0	1717.12	8470.72	4080.46	6040.42	5026.3	4261.89	2156.22	2684.82	3260.08	6593.14	2597.29	4595.46	0	3662.52	11507.2	3798.12	7635.9	3232.76	4255.59	2647.49	2698.96	4438.12	5185.46	4773.77	4075.22	3426.21	2865.22	0	2363.36	2496.81	3943.63	3172.75	6002.42	3674.03	9484.96	1888.11	4857.28	5446.77	4456.92
185.3s : 466.375m/z	0	2599.26	0	5117.52	4318.17	402.55	0	1657.53	2558.29	0	630.63	2187.16	2385.79	0	0	747.71	1755.68	2724.99	2659.98	7147.25	2237.49	1047.4	2428.73	1560.51	4842.84	0	1812.06	0	2444.05	391.57	0	0	6761	2618.89	1544.7	7574.74	2126.12	9723.09	0	0	2705.85	2850.9	593.24	2582.32
185.4s : 355.425m/z	7416.12	7154.02	0	0	0	5483.34	0	0	12834.3	9876.01	0	6318.06	9122.6	9219.65	12622.8	0	0	6747.86	7162.38	0	9263.3	17742.7	6487.39	6924.52	0	6068.26	10572.7	9019.97	10480.8	0	6814.21	0	11688.6	5554.58	0	8737.71	0	0	0	15330.9	1535.03	0	11155	8474.08
185.7s : 404.411m/z	2637.72	4633.56	1963.68	0	6127.4	2089.82	1898.21	0	3746.57	804.18	0	1359.52	2921.67	0	2827.06	3806.78	0	3196.08	2584.87	9235.04	1543.35	666.41	3875.86	2784.63	2343.21	0	2493.6	2551.53	1587.51	2739.79	2787.46	2996.09	1236.7	2412.6	0	4517.57	5073.47	10224.4	7057.02	5135.1	0	3711.71	6175.15	7036.5
185.8s : 652.616m/z	2030.54	1901.56	2865.89	2139.85	5225.06	1145.55	4436.98	2101.01	3333.88	2827.38	2707.85	1759.53	1631.51	2649.64	3135.98	1297.73	3201.77	1694.74	0	9285.41	2816.09	5317.8	2592.99	2891.48	1459.8	0	2351.75	2626.64	3033.14	2207.81	1690.52	1723.7	2859.79	0	1743.83	3528.75	2389.46	3857.16	2680.62	4742.97	2343.21	2862.79	3617.02	3056.9
186.5s : 283.300m/z	2195.75	19701.5	28454.1	20784	3884.74	22328.8	20817.3	27842.2	5275.08	0	29329.1	33848.8	0	23996.4	4220.34	3334.69	6366.38	31527.8	25096.8	27421.3	5588.69	30332.1	5770.07	17358.2	28586.2	28721.3	2791.9	20023.2	6487.39	31089.5	25225.3	29810.1	33192.7	22439.2	0	22896.2	24933.3	2830.34	31031.8	26470.9	19059.4	4506.43	8607.86	20934.9
186.6s : 243.297m/z	4584.85	2312.79	20633.8	4257.8	26851	0	26242.2	653.15	11434	0	18187.6	17441.4	3528.75	0	13504.6	14246.9	380.5	8555.35	18779.5	8950.13	11561.6	11593.1	13479.6	15882.1	4281.96	6236.96	10091.7	14107.2	19728.8	22976.6	19227.8	10186.2	28541.2	12229.9	0	22328.8	8397.75	25741.5	9704.85	4937.94	1812.06	11616.9	6330.33	18895
186.6s : 479.443m/z	0	758.89	0	514	1247.41	1058.1	0	0	0	1226.59	0	1019.72	0	1934.04	833.72	1877.51	0	0	0	3219.15	0	0	1584.93	0	1549.27	0	0	2060.26	874.24	1850.26	1548.41	0	1125.41	0	0	2015.96	2100.42	2226.88	1245.34	1705.09	2677.13	1345.06	1984.45	2900.91
186.7s : 196.267m/z	0	4236.23	0	0	11110.7	4106.69	5333.17	3562.79	5101.92	6278.17	3266.15	0	0	1629.55	6318.06	13100.6	10343.9	9669.34	4732.99	0	6400.86	4405.56	3078.12	1711.2	4721.61	0	0	2356.81	6531.07	0	0	1559.89	490.35	0	0	0	3650.61	12532.8	4371.1	3249.17	1109.02	4223.24	0	2390.49
186.8s : 199.272m/z	8637.49	6282.54	17158.7	0	12136.6	0	10152.5	0	14458.4	12405.9	10635	0	0	0	9472.75	11228.4	0	2821.52	2628.83	23340.9	0	0	1165.16	9359.5	0	0	5636.51	7525.3	0	0	14173.6	843.54	1445.85	0	0	8046.27	0	5554.58	15677.1	2510.53	1903.33	0	21838.8	21537.5
187.3s : 342.409m/z	710.23	0	540.37	1990.73	1398.45	0	1389.18	4036.81	3177.23	0	6065.28	0	2009.51	0	5869.12	0	990.22	2106.15	3228.99	5581.57	14670	3260.08	0	2313.79	0	2469.38	0	918.15	0	5524.03	1613.62	801.68	0	0	1040.37	0	6424.3	0	0	10028.5	1999.31	0	3602.52	5761.09
187.6s : 299.298m/z	6427.55	14720.6	6358.11	11487	19389.8	19814.7	15475.9	15411	4706.56	3892.4	12105.5	11276	14767.3	11811.5	7447.97	20482.3	7809.43	6527.02	6123.22	27670.7	6614.08	12740.2	17249.3	14539.1	14873.1	10720.3	17316.1	26242.2	6440	17934.7	11667.5	18764.5	10069.4	13836.2	8524.47	23908	25437.4	28586.2	9057.75	21456.9	21456.9	9037.24	25157.3	17080.4
189.4s : 696.641m/z	1358.34	0	1667.27	709.36	2478.65	0	0	997.24	1431.05	1276.2	0	0	0	772.67	1445.69	0	1059.4	0	703.27	5062.85	1109.47	1886.68	261.36	1640.27	0	0	1043.18	1319.29	745.69	1312.4	1135.98	0	1723.52	771.52	649.37	1233.87	785.76	2677.81	1497.99	2411.62	843.54	1297.73	1425.93	1024.63
189.6s : 325.392m/z	9407.61	3168.36	17595.8	8828.07	3383.38	5701.04	4889.93	9594.03	18034.1	2608.75	3129.52	10397.8	17468.3	8577.18	11616.9	0	4721.61	13795.3	1972.91	10301.6	4438.12	7359.19	5015.94	2412.6	8773.44	4228.64	0	6436.07	833.97	12973.1	0	2673.67	7107.57	1959.16	8176.86	11322.8	16725.9	4007.12	10377.4	27140.6	10204.6	2032.78	3243	4618.25
189.9s : 187.267m/z	4939.14	5144.14	5883.2	8877.7	4710.02	7605.01	11561.6	5989.01	4193.83	2478.65	5292.6	4831.33	6843.06	5941.73	607.01	3527.02	0	9060.55	4884.85	15498.9	3779.79	0	8360.39	9830.17	4942.4	3704.31	1622.34	7111.34	5869.12	9022.32	12532.8	4608.93	8954.04	6140.08	3094.34	7758.75	9531.72	22741	8654.76	9952.28	17423.6	7034.5	12870.1	11471.8
190.0s : 288.332m/z	2904.7	0	0	0	1302.3	1062.13	3813.77	0	4644.4	771.05	0	1235.28	0	0	739.1	0	3185.03	0	1709.87	6768.25	1022.89	1430.1	0	1984.14	1997.77	0	2649.64	1035.84	650.11	3678.14	0	1996.74	0	0	3344.14	0	3508.9	0	3813.77	1282.13	1777.91	3016.02	1741.85	5786.36
190.2s : 186.279m/z	6854.87	4857.28	10908.6	4464.16	2227.25	6709.38	9457.17	940.34	20070.6	0	6970.73	4328.85	4732.78	5302.69	727.59	12087.2	0	4544.02	0	15728.6	4631.06	6854.87	5697.14	6629.43	9176.38	0	611.63	633.99	4152.05	8426.87	7121.09	412.05	915.78	0	0	978.66	8463.98	10304.2	16233	9649.74	10392.4	0	11018.9	10125.2
190.2s : 416.475m/z	17158.7	16150.8	15924.3	8689.4	23744.5	7203.21	0	10486.4	17742.7	17280.9	12023.6	11155	12254.6	9734.89	34962.7	10467.9	16586.5	12829.1	593.56	37093.9	15928.3	31253.4	15691	13740.3	9472.75	14530.7	15094.1	16823.3	16062.9	12710.5	8900.57	524.99	1930.65	9594.03	9274.62	0	12124.6	23081.6	14486.4	31686.1	12889.4	13954	18804.3	16510.2
190.9s : 328.397m/z	6088.04	710.8	6970.73	4434.32	12375.9	3705.2	12870.1	6076.56	11026.2	0	7825.36	0	5591.36	8305.15	13285.9	10533.2	1439.24	3945.91	2276.31	18406.6	8199.34	13836.2	8917.14	2948.67	11395.6	2807.24	7586.92	14351.4	14502.1	4724.52	4223.24	4886.26	12796.8	8108.43	0	9938.57	13591.7	11141.7	5803.73	11599.6	7224.02	6330.33	6990.77	7860.19
191.1s : 230.329m/z	9097.2	8313.62	567.05	971.17	1024.63	8934.17	2865.89	735.39	2331.13	296.5	10486.4	7171.73	12889.4	516.48	1115.96	12751	0	9897.37	8564.94	15525.6	5992.52	7485.83	10113.4	1377.75	416.47	0	0	6821.06	0	15571.6	13100.6	8627.17	0	0	0	15122.4	12233.6	18269	12667.4	11459.8	10755.2	9964.46	15168.5	12308.3
192.2s : 218.298m/z	3741.28	4363.59	2553.92	0	8771.8	1468.09	1526.64	0	4893.75	0	1039.44	801.02	0	0	4732.78	0	2239.14	0	0	9052.97	2938.51	0	0	1354.38	0	0	0	0	0	1136.88	5365.22	984.91	4618.25	730.26	2766.31	3558.89	0	0	1448.86	0	2156.22	0	4434.32	3940.32
192.3s : 285.315m/z	0	0	2257.03	0	2015.96	1336.18	0	1666.55	1305.76	491.75	957.16	0	0	2058.38	858.59	0	5818.88	1063.63	3367.16	1511.06	652.67	0	0	737.23	1914.52	0	1984.14	0	0	0	0	0	2148.97	1415.6	0	1961.4	2338.77	3232.76	3489.74	2394.26	2440.64	1815.15	2187.16	0
192.6s : 460.505m/z	15243.8	13681.1	376.18	10638.1	21024.6	7000.18	19667.4	13029.2	15243.8	16842.7	10951	13267.1	0	11292.7	27119.3	0	14802.4	14045.4	0	31623.6	17717.9	28678	16653.2	11434	9704.85	15823.6	11575.8	13456.8	14927.5	10407	7196.64	11175.5	17007.4	9007.65	5381.82	13080.3	7309.52	20277.3	15823.6	29483.5	8176.86	12354.4	14720.6	13180
193.0s : 372.438m/z	13259.9	12112.7	16161.9	10920.7	21630	7111.34	19500.7	10386.6	14045.4	14738.8	13780.2	0	13667.7	12719.2	23277.9	12917	17522.3	10864	0	28243.9	19446.3	627.74	9690.08	10119	9028.72	5664.11	10675.8	12613.6	16337	8758.57	7849.33	11818.5	13984.6	6028.37	5874.99	11228.4	12759.3	20385.4	12361.6	0	9863.19	15937.7	14791.6	1867.02
193.1s : 399.453m/z	3885.36	2932.99	5059.34	0	1947.97	1461.28	6005.84	3439.03	0	4722.83	0	3060.23	0	0	3447.35	2112.92	0	2050.08	0	0	3379.21	0	3220.01	2857.73	773.22	1692.58	524.99	0	2366.81	3263.95	0	680.38	0	430.74	1577.29	0	3898.21	5609.45	3203.36	6604.85	593.24	2904.13	4474.76	0
193.2s : 304.337m/z	10171.6	10672	16258.1	8005.25	15260.8	9378.22	14393	7605.01	13848.8	10158.9	16183.3	7234.19	8261.47	8005.25	8190.94	7758.75	7099.48	7372.29	0	18107.3	11048.4	7224.02	12604.8	9477.44	9964.46	7744.42	9205.34	9848.39	9407.61	13402.2	14432.6	12224.1	11876.3	10100.3	12267.6	12695.1	7840.61	14555.5	9626.61	10889.5	9359.5	8077.84	12680.3	11688.6
193.5s : 313.348m/z	2764.26	518.67	2345.54	4942.4	0	5784.05	0	5022.77	4813.68	5483.34	1314.51	3651.9	918.79	3085.35	4550.68	2671.99	0	2945.79	2444.05	11941.2	2912.46	2626.64	0	1751.04	0	0	826.51	4563.3	1765.56	1477.86	3374.65	4740.11	2058.38	1810.41	2013.86	3474.7	1711.98	3033.14	0	5161.43	8833.73	4893.75	10876	1713.87
193.7s : 387.397m/z	3512.68	3772.76	3087.34	4381.27	7061.11	1590.24	3516.32	3705.2	6641.17	3082.39	0	1365.28	4089.27	734.97	6768.25	4303.16	3044.09	0	4422.97	11061.1	1890.02	5117.52	3910.95	6143.86	2769.94	1320.72	3869.2	4324.49	945.22	5248.96	2447.02	3595.17	1170.59	0	593.94	4965.17	17416	0	7183.33	8319.9	1553.54	436.97	9649.74	5159.34
193.7s : 203.288m/z	35183.6	36131.2	45500.2	0	46646.2	39124.5	52696	29062.9	21843.4	43686.6	38890.2	37974.9	29834.9	38890.2	26290.3	13748.1	27316.7	14133.4	0	39401.8	41376.2	36270.7	21404.6	38578.1	14740.4	12842.5	13063.2	18681.2	37880.9	37406.5	28721.3	13898.4	47067.2	27421.3	33139.2	23728.1	11737.2	23908	12460.7	28243.9	33390.8	12438.5	1326.54	24990.2
194.0s : 306.351m/z	5655.96	3654.81	6318.06	362.35	2631.57	717.1	1242.94	2908.73	6861.97	0	9338.5	1467.64	557.19	0	1413.6	3198.95	0	3522.91	3187.73	8598.77	4251.37	2637.72	7143.6	0	0	509.59	5248.96	3724.77	3444.82	7635.9	6261.27	0	6243.95	3961.85	7574.74	1750.54	5989.01	11196	6282.54	7324.65	4376.53	3886.5	11298.1	4373.55
194.0s : 382.447m/z	0	0	1258.25	0	0	2677.81	5094.15	1175.22	3976.79	2032.78	3174.29	1729.13	0	2414.32	0	656.5	959.74	0	0	1850.26	0	0	1792.17	933.16	666.54	1069.34	1359.52	2229.56	0	0	3674.03	0	1612.62	0	413.66	9664.88	0	3126.04	3156.89	2832.77	2416.34	2320.46	0	12460.7
194.4s : 430.486m/z	18379.5	2446.57	0	2657.28	18340	1474.81	4644.4	4517.57	14370	4848.04	14341.7	2381.47	0	0	16938.2	0	5851.2	13681.1	8833.73	0	19674.1	20318.5	0	2752.92	3532.79	8641.27	10186.2	1820.13	2821.52	10343.9	3913.97	0	5426.08	0	1026.28	2977.92	2477.67	4742.97	3023.81	7286.61	0	0	0	14272.7
194.8s : 253.323m/z	1210.48	6214.18	4313.95	2336.42	0	2464.93	3360.63	0	3989.79	4899.76	3652.99	2825.57	0	0	0	0	3569.76	7412.94	0	12796.8	0	3656.23	6732.36	2926.02	3119.01	0	2446.57	0	8113.2	1528.04	1746.35	0	0	0	0	0	5390.03	0	0	5388.33	0	3505.34	11228.4	0
195.1s : 123.224m/z	0	1251.53	0	3756.62	0	4276.23	6228.75	0	2132.3	666.41	3326.02	0	0	0	0	2703.1	559.56	1661.81	1510.24	0	0	1532.61	3812.08	3710.44	0	0	0	4131.54	0	4677.89	6233.48	0	0	0	0	4255.59	3198.16	9766.25	2903.22	5022.77	5818.88	4871.46	7639.96	6016.31
196.0s : 347.344m/z	2544.42	0	4201.2	0	1520.85	941.23	4950.58	0	4588.99	0	1673.41	1092.63	1023.53	0	1399.05	0	2686.96	1078.76	2920.58	7839.22	2187.16	1309.04	0	805.93	0	670.01	544.76	2541.76	0	1189.82	2542.58	0	1868.68	1546.86	0	4604.85	2160.36	6200.47	1773.55	0	0	3517.57	5054.28	3636.55
196.2s : 231.266m/z	0	0	4401.37	662.48	3601.84	2920.58	5949.81	3182.52	0	0	2477.67	3042.97	0	5172.19	0	2508.3	0	1737.92	3413.77	0	4093.8	550.68	0	1426.47	6745.44	1514.31	434.09	5586.34	5665.74	5368.73	3562.79	3260.08	5317.8	2195.75	0	6838.19	998.88	5491.02	0	2764.26	6282.54	1224.29	6483.21	5849.26
196.5s : 504.537m/z	10806.9	11155	15101.1	8344.96	15509.2	4713.42	14092.7	9176.38	12221.6	13748.1	9851.37	9626.61	8401.63	9913.18	0	0	12568.8	9816.72	8053.73	0	0	23597	9176.38	10734.4	6366.38	7809.43	7407.71	13780.2	10675.8	8537.96	4698.27	6821.06	15347.6	0	4677.89	9526.31	10096	14370	11210.2	19892.2	8741.57	11048.4	14092.7	0
196.5s : 445.394m/z	1645.71	452.36	8683.84	17358.2	4842.84	1252.12	4123.06	1803.91	31941.5	0	45315.2	13681.1	0	3961.85	36270.7	506.51	860.33	0	0	51902.1	1474.3	5604.34	0	23081.6	1525.42	0	21630	1439.24	0	3106.59	3303.48	26321.8	3075.26	2894.82	3674.03	2472.84	34463.9	31905.7	17203	960.7	0	0	5144.14	8087.33
196.7s : 289.330m/z	0	2523.73	3005.09	1211.87	1105.05	884.22	0	4289.72	0	0	3495.71	1505.48	0	0	3541.03	3486.59	0	7224.02	3993.44	7668.83	0	0	7594.62	1599.02	2353.28	1285.71	1060.63	805.06	3578.89	4706.56	0	668.12	5858.7	1606.63	3279.74	6641.17	2678.52	11637.3	6548.42	2900.91	0	3760.44	11511	0
196.7s : 175.288m/z	3337.95	5333.17	3768.45	8940.26	2983.49	0	3222.53	0	2418.28	2431.59	4824.58	0	4388.26	0	0	3705.2	0	4309.73	1816.47	8139.84	0	4870.18	0	6814.21	4569.68	0	1339.64	4647.9	0	1577.29	3976.79	5535.88	0	1274.38	0	8087.33	0	8859.77	4446.18	5697.14	4023.45	2758.31	7788.02	3069.63
196.9s : 303.310m/z	0	1356.87	3547.27	0	3910.95	0	7653.01	0	6944.95	5525.97	3030.5	1782.37	0	0	2602.81	5284.48	0	1769.91	2028.69	7290.11	616.68	4075.22	0	0	584.19	0	0	1933.25	0	0	3766.64	745.6	6659.67	1352.58	947.17	2134.28	4902.48	7123.37	2658.86	4271.52	0	5980.56	6427.55	3350.37
197.6s : 170.222m/z	15525.6	19038.5	28145.9	23452.2	25096.8	19059.4	20021.8	9690.08	20385.4	13610	13883.7	15310.9	16477.8	14555.5	18876.2	13883.7	15207.5	17226.8	22328.8	34040	10392.4	10755.2	20171	27522.5	24741.1	17996	14782.9	44825	10308.1	16564.4	16150.8	13748.1	19565.7	17175.4	11422.1	26101.1	14769.4	28273.1	0	26219.8	18714.8	19038.5	24569.7	15017.6
197.8s : 513.322m/z	1990.82	1809.8	0	1606.63	1910.99	2704.56	1687.94	0	0	912.52	0	1678.5	2113.47	1189.82	466.87	1440.41	1795.35	898.84	2737.7	3087.9	1211.87	0	0	1401.52	1431.32	1259.7	2013.86	0	868.4	1068.43	810.42	1389.76	0	989.62	0	2289.25	1977	3429.2	1841.22	1533.77	2522.28	3340.04	1849.76	1753.23
197.9s : 245.300m/z	7875.6	12330.7	14883.8	12628.3	10876	14432.6	13996.7	5761.09	17306.2	8737.71	10002.5	6474.02	8990.94	7286.61	6005.84	12449.5	5243.28	14530.7	10186.2	15883.4	549.98	8026.84	7993.3	18021.1	8637.49	11524.3	7525.3	19283	4915.51	9893.23	11876.3	8226.24	13048.4	10720.3	5823.02	15685.9	3764.06	17249.3	15168.5	16204.1	12319.7	6874.82	13277.3	13464.6
198.2s : 492.391m/z	7939.55	0	4177.58	6959.69	9236.95	0	5386.54	5326.19	2324.1	0	6000.54	5313.35	10889.5	2453.56	0	889.46	4099.61	5932.25	0	17146.6	2599.58	3429.2	0	8401.63	5916.88	3779.79	5744.75	4257.8	5949.81	5192.89	4335.23	0	0	4712.78	0	11699.6	0	19728.8	8773.44	0	12829.1	7275.93	13029.2	10276.9
198.7s : 475.362m/z	3617.02	3851.76	2631.57	3685.91	5323.1	3681.85	2324.85	2369.18	1883.07	1423.09	2166.82	2747.36	5524.03	1635.35	0	5694.84	2895.96	3094.34	8381.18	7429.85	1569.39	0	3959.82	3101.07	2438.51	0	2534.14	2120.08	2544.42	3080.89	5094.15	0	0	0	0	5615.54	7393.56	9851.37	3551.28	5244.74	7350.62	3253.84	7234.19	4785.16
199.2s : 181.257m/z	10517.5	12973.1	18895	8139.84	13725.6	3636.55	32222.2	4261.89	19592.4	5127.47	25317.5	8334.36	9285.41	14947.1	9594.03	15243.8	6088.04	30932.4	2045.66	29627	13479.6	9851.37	13209	13080.3	10783.3	5212.02	10002.5	15432.2	9644	15094.1	4773.77	9102.85	13445.5	0	7456.74	12928.3	10035.5	14802.4	6223.57	16421.9	18379.5	17986.9	20197.3	26631.5
199.6s : 135.238m/z	2685.1	1598.52	2927.86	0	2436.57	0	9952.28	1445.85	0	0	2356.24	1766.64	0	2278.11	0	3969.24	0	1433.72	0	7485.83	0	0	0	2742.93	2028.69	0	0	2562.89	0	3607.92	5683.43	0	6014.27	0	2542.58	3642.59	0	1547.68	819.16	4848.04	4132.54	1575.35	5858.7	0
200.5s : 153.233m/z	0	0	6469.59	3435.79	2025.01	0	6270.08	648.72	9005.36	0	2577.44	0	1191.57	0	2545.92	0	6140.08	870.25	0	14413.8	0	3626.69	1304.87	3760.44	0	0	1254.77	0	2057.08	1511.97	1752.9	0	0	0	0	0	1260.37	0	1502.25	2224.7	2278.11	5323.1	0	0
201.3s : 267.308m/z	3180.59	8877.7	0	3532.79	4281.96	2716.15	0	6959.69	0	7993.3	1879.36	0	5851.2	0	3574.22	12667.4	18928.8	27251.3	9562.56	0	673.8	0	0	5065.22	0	0	1458.88	0	2233	4572.5	5622.68	2464.93	2565.05	0	0	4134.91	0	0	17060.5	0	0	4763.94	5073.6	2096.59
201.6s : 211.291m/z	0	29925.8	0	45987.7	23964.4	20500.8	10806.9	27140.6	7359.19	24741.1	23205.9	40744.7	30513	23728.1	42667.4	30732.8	43181	22093.7	31253.4	13330.1	34236.3	19200.2	26631.5	24172.6	29925.8	33064.7	23510.8	14450.5	35702.7	29627	28273.1	25895	24662.4	26290.3	24662.4	16192.9	28058.2	29163.4	26219.8	30803.9	32301.2	21503.7	9191.79	5550.86
202.5s : 169.272m/z	3779.79	3074.19	4093.8	7097.83	7991.66	6800.15	10656.2	1787.76	6351.01	3016.92	8432.41	5388.33	5232.98	950.56	0	4025.23	2554.37	5409.36	2333.24	9019.97	8095.78	0	3659.05	8117.79	8319.9	1894.87	1748.18	10224.4	0	5895.46	13954	8101.01	772.14	3367.16	3216.66	5137.42	8811.86	13571.5	5228.93	5459.6	9254.98	7700.86	22922.9	7295.36
202.8s : 239.327m/z	875.75	3334.69	9430.98	5688.52	8372.82	5910.79	7693.23	4917.99	3021.41	2927.86	2158.03	4489.98	3208.25	3978.82	5062.85	4128.91	0	6156.2	3444.82	6965.91	2899.26	9390.72	9768.27	0	6238.19	1110.95	5104.78	2067.43	4572.5	6185.69	7795.81	6214.18	4930.93	1321.54	2062.77	5957.41	9598.64	16477.8	4075.22	6863.47	15511.9	17080.4	13370.4	5178.69
202.9s : 237.363m/z	0	0	10286.4	11772.7	1735.96	8466.32	10224.4	14192.7	0	8113.2	7162.38	0	12596.3	1448.46	10920.7	14012.5	0	10441.4	15207.5	6397.95	0	0	9320.48	1441.5	2020.18	0	14370	8272.11	10895.2	0	16715	0	8219.18	0	11637.3	16682	13499.7	20057.5	9371.88	7087.08	10463.9	16903.2	0	9347.48
203.7s : 220.311m/z	44825	42879.3	47936.8	40744.7	52931.2	37974.9	55063.8	34517.1	42811.7	86892.2	53609.4	33064.7	32407.5	51005.2	49355.2	33581.3	19827.9	29163.4	37682.1	71793.1	1035.84	34410.7	44764	0	41030.7	17481.5	35850.6	59876.6	33192.7	46140.3	46065.3	37682.1	56259.9	35965.8	31354.4	51005.2	28434	60594.6	655.25	31172.2	40095.2	38490.3	50248	37880.9
205.3s : 249.270m/z	3924.5	7117.02	4661.72	4917.99	0	1479.63	0	0	3392.57	7088.8	11036.8	0	6756.41	0	0	1060.63	5182.51	1092.08	3632.12	0	9704.85	4962.68	0	0	7028.19	4854.46	0	3889.23	6253.26	1232.77	0	5212.02	3869.2	4062.53	0	0	0	2733.18	0	0	1430.6	0	0	0
205.8s : 189.270m/z	1381	7961.41	11699.6	20171	10046.5	12460.7	13681.1	12174	12276.7	0	9715.34	5830.02	11095	7492.56	7267.8	15364.3	9449.5	4438.12	10572.7	7344.09	6446.64	1399.96	2769.94	14873.1	11811.5	0	8900.57	11141.7	0	13836.2	20277.3	1437.38	13209	12842.5	7385.22	16464.2	15205	27021.9	10783.3	17522.3	19938.1	18315.9	20817.3	16031
205.9s : 197.278m/z	5761.09	1800.39	13383.8	2623.57	13954	4514.96	8038.05	3279.74	2665.73	3234.27	6878.6	1132	10125.2	10176.8	931.26	2007.13	1428.28	3902.55	1919.82	11811.5	5451.75	4893.75	11201	4773.77	5172.19	5117.52	3890.22	3457.81	2137.38	15718.5	8602.17	7668.83	14502.1	5757.82	3778.42	7668.83	8915.08	9076.72	5697.14	10629.9	9477.44	2303.39	6600.13	8750.39
206.0s : 383.441m/z	1082.06	0	10845.1	0	1011.83	0	11177.3	779.71	3446.72	1683.56	9562.56	8902.3	0	0	15579.1	8741.57	2947.2	13100.6	7639.96	5842.49	6786.18	2200.62	495.37	8027.48	0	0	7081.67	8199.34	0	8969.32	5554.58	0	633.26	0	5168.91	1474.81	5951.72	1838.62	6400.86	15883.4	0	7396.21	7073.97	0
206.2s : 151.251m/z	0	1148.48	2458.81	0	0	1324.57	3042.97	0	2363.36	0	0	1691.13	2399.28	0	0	2156.58	1326.54	2554.37	0	7196.64	1311.77	0	1107.25	3859.9	549.12	0	1073.59	1644.54	0	1906.28	1722.47	1828.81	3672.3	0	524.99	1903.52	1234.74	3541.03	4252.6	2433.61	1324.22	2752	1241.14	5874.99
206.3s : 265.343m/z	17316.1	18156.2	26497.6	12112.7	35321.1	8381.18	38490.3	14370	18197	27119.3	9161.3	0	15808	3813.77	13848.8	13200.2	8219.18	15233.1	14295.9	13740.3	18340	0	4732.99	9537.13	19227.8	11632.1	2172.17	21216.3	26242.2	17423.6	8964.95	24172.6	14927.5	3008.38	15039.9	17481.5	27196	32708.5	14381.4	18518	14071.8	18484.1	34517.1	22976.6
206.4s : 312.332m/z	0	2499.55	1075.9	2529.2	780.58	0	988.21	0	0	0	4688.69	1395.72	1550.42	1910.99	5172.19	2293.67	0	0	1559.31	0	1555.54	0	0	2832.77	1989	1064.28	0	1515.33	1017.38	0	0	3026.52	3486.91	0	0	0	0	1938.96	961.66	2608.75	0	1046.52	0	1009.74
206.4s : 636.619m/z	2416.34	4062.53	7234.19	4089.27	6333.62	1675.81	6340.49	2652.39	5483.34	4405.56	4438.12	3877.86	2237.49	3240.7	9526.31	0	5344.83	4079.01	2992.53	14119.4	4828.29	10579.4	2948.67	4393.57	3014.63	2425.08	2664.71	5292.6	4446.18	0	1060.15	2631.57	5953.62	3290.63	2179.66	0	3926.22	0	3276.72	8737.71	3958.23	6044.63	5117.52	5104.78
206.5s : 548.567m/z	6549.37	303.04	13464.6	0	13622.3	2689.34	390.56	6843.06	0	11026.2	7125.44	8108.43	4422.97	7660.19	20439.7	5399.2	10503.4	0	6859.2	23485.5	10656.2	19793.2	6040.42	7011.45	0	0	0	13259.9	0	6831.97	2891.48	4309.41	11788.9	5389.45	4204.7	9254.98	6862.72	13171	7594.62	13974.5	5491.02	10983.1	0	7562.23
207.1s : 311.335m/z	1724.3	2435.17	5604.34	7049.33	3075.26	889.56	4182.87	12405.9	8087.33	7286.61	7545.59	2096.59	0	8246.87	1454.7	0	2062.77	3474.7	6600.13	2655.24	6970.73	0	7049.33	9420.26	0	3512.68	5444.9	2752.92	4189.69	2333.24	5182.51	5705.39	0	2423.12	2400.06	3514.59	1643.99	5065.22	2924.17	1123.39	781.17	6778.3	7028.19	3145.91
207.2s : 592.586m/z	5716.24	5851.2	2173.87	5390.61	11281.4	1789.67	9686.15	4208.58	9320.48	8168.22	5544.07	5237.91	3454.93	4464.16	14173.6	4501.97	8417.65	4867.04	5581.57	19038.5	333.22	13171	3895.03	6262.56	3614.69	4261.89	3818.24	0	0	5491.02	443.5	3705.2	7744.42	3310.07	2891.48	7143.6	4459.17	8340.9	7372.29	927.78	4870.18	6839.07	6629.43	6452.74
207.3s : 131.207m/z	7571.63	9983.15	10675.8	8634.89	9972.38	8793.37	13200.2	8950.13	38091.2	9964.46	12551.6	4728.22	0	23340.9	2037.08	31172.2	16715	22636.8	28085	44036.1	3919.19	12637.9	14883.8	12194.8	10675.8	6340.49	4742.97	9547.66	4242.78	10908.6	10397.8	12422.1	8505.77	7331.62	7801.98	12422.1	23020.1	28815.4	31623.6	15734	15270.9	19938.1	29223.5	33848.8
207.4s : 518.539m/z	1438.53	0	2594.18	4033.57	0	389.87	3493.84	747.71	5326.19	1281.47	2198.44	1376.08	7251.56	3877.86	11539.4	0	3790.79	2316.67	744.51	0	1600.48	13285.9	918.37	1757.74	0	3731.12	2047.11	4588.99	726.63	0	2637.72	2551.53	4677.89	2632.84	0	0	2984.25	7525.3	1803.91	2147.46	2107.72	2171.15	1551.17	6732.36
208.2s : 295.378m/z	7057.02	5701.04	12418.3	17916.2	13259.9	0	0	6409.48	11267.3	6123.22	6175.15	6517.46	1363.65	20846.8	22173.8	0	15330.9	9511.6	1315.98	23081.6	8413.1	32407.5	4106.69	0	10152.5	7312.94	0	7061.11	12532.8	0	8123.29	8370.41	12438.5	6619.15	0	16316	6692.51	10503.4	3902.55	16770.3	0	7748.16	7456.74	4986.52
208.6s : 680.646m/z	2649.64	2694.34	3976.79	3326.02	3710.44	1037.42	4143.88	2417.5	0	2686.96	2405.46	0	1068.85	2238.8	7641.83	0	4249.19	2283.95	1389.18	9637.88	0	5456.7	1699.01	2350.11	1647.71	1783.44	2509.39	2901.57	2252.33	2156.58	761.27	1765.56	3709.81	1668.9	850.68	3286.02	2545.17	5830.02	2808.4	4828.29	1959.71	2816.09	4249.19	2674.81
209.3s : 341.388m/z	0	4039.02	3175.59	8206.45	3678.14	4955.86	0	2970.85	2719.77	0	1177.38	0	0	1275.93	0	1488.67	0	2580.68	815.49	3460.78	0	304.24	2227.95	3251.61	0	0	886.79	0	687.73	2440.64	0	0	5595	0	535.52	3825.59	2356.53	0	4572.5	4960.56	3574.22	5187.46	3015.75	4940.73
209.6s : 155.262m/z	2820.25	2333.24	4276.23	5973.07	4183.41	3266.15	13130	0	1759.04	0	16305.9	2731.74	5938.37	0	0	14782.9	9926.61	1830.83	3840.49	10418.6	1592.57	0	2897.5	0	3654.81	0	7468.36	4344.2	0	2489	0	2737.7	6123.22	7385.22	3254.72	3418.23	7894.77	14756.5	4298.1	16111.6	14976.7	5946.56	0	34633.4
209.9s : 260.399m/z	0	0	11956.4	0	12878.7	0	11990.4	0	8280.25	9122.6	15376.3	6267.43	7306.1	12288	8598.77	10176.8	5973.07	5225.42	6409.48	19433.2	7562.23	9022.32	8219.18	0	7950.45	0	5969.36	13034.5	7504.56	9574.74	10566	10862.3	10152.5	7034.5	6278.17	7073.97	10312.3	12637.9	11575.8	4977.08	10601.5	6916.95	10675.8	16736.8
210.0s : 562.560m/z	948.25	1765.56	0	2366.81	2899.26	487.03	4835.31	0	10324.9	765.13	1337.97	1735.96	7053.93	1780.59	2719.77	1595.45	1869.96	1731.75	705.07	12267.6	4585.77	3895.03	371.54	6878.6	2983.49	3065.06	0	1188.28	491.57	0	2752.92	0	3395.15	0	0	2061.21	0	2061.94	0	6786.18	965.41	400.59	647.74	2282.78
210.1s : 475.455m/z	14154	6098.58	5946.56	9191.79	0	6665.4	0	6745.44	19409.2	10336.7	6100.97	0	2697.41	8168.22	6691.53	0	8545.73	0	9649.74	1304.87	7371.04	5849.71	5928.08	7306.1	5544.07	2986.76	9704.85	6854.87	0	13954	11110.7	14473.3	0	7562.23	8598.77	389.87	1467.87	21722.1	0	14351.4	0	844.73	0	484.55
210.3s : 305.292m/z	0	4986.52	5182.51	0	4261.89	4630.92	3232.76	4351.93	3367.43	4698.81	5630.57	0	0	5740.5	6839.07	0	6005.84	6826.83	3791.83	4613.45	4176.69	3160.77	5172.19	4025.23	0	5571.75	4080.46	3532.79	5697.14	4371.1	8555.35	0	10793.5	0	0	4773.77	4088.11	11089.9	7504.56	6333.62	5943.82	5033.87	9005.36	4824.58
210.6s : 274.381m/z	0	9420.26	13076.5	6171.64	0	9798.88	6747.86	8071.15	13740.3	5903.81	2818.73	0	10793.5	8063.8	973.23	6726.63	0	12889.4	0	20846.8	1178.38	1110.49	7191.49	8783.62	6073.77	8131.33	0	13363.4	0	4807.41	10755.2	0	10480.8	6228.75	6773.17	10612.5	12493.5	14432.6	15967.2	19143.1	0	11133.1	6887.63	17203
210.8s : 191.280m/z	0	0	0	7331.62	2688.37	3898.21	2235.16	688.89	6105.44	908.45	1849.29	1050.59	3567.47	0	0	2303	416.74	1726.51	1617.29	4915.51	1231.07	0	2922.95	3312.81	0	0	1927.84	5989.01	0	1340.33	1607.36	579.18	5989.01	0	0	1061.95	2533.85	6916.95	4661.72	7214.15	5629.53	5085.68	6965.91	0
211.1s : 431.338m/z	3302.56	3696.68	2973.78	7881.51	4079.01	0	1659.78	6604.85	0	2661.44	1908.01	3763.42	4116.06	2923.95	2787.46	0	5277.99	1816.47	3975.54	0	4051.03	0	0	4146.25	0	4993.91	4255.59	0	4889.93	0	3347.23	0	3848.47	6916.95	3522.91	2711.62	0	0	2310.36	0	3274.87	0	0	0
211.7s : 109.238m/z	2145.83	0	2370.33	3778.42	0	3289.35	1631.31	0	24353	2182.28	2648.72	0	0	1706.87	3752.32	11831.9	0	0	5793.04	5803.73	1019.35	5096.94	0	2582.32	1279.9	1764.73	0	0	0	0	1888.11	2353.28	3557.21	0	0	1831.86	0	2906.09	10084.5	1482.81	6002.42	0	16326.5	25440.4
211.9s : 256.353m/z	2184.47	3379.21	559.08	2565.05	2469.38	1423.87	1289.42	5941.73	5175.83	2366.81	642.07	516.48	0	2801.12	1465.75	2042.46	1007.97	0	1936.13	0	622.2	2961.96	2306.67	1556.04	0	0	3354.36	680.12	0	1383.55	5238.93	910.57	1713.09	1675.81	1761.22	2142.01	2321.38	0	1200.95	4057.66	6548.42	4406.37	3495.71	0
212.0s : 213.312m/z	0	0	705.07	1667.9	1319.29	2430.55	0	501.12	2936.35	0	2886.38	0	3635.73	4025.23	4261.89	1785.78	3002.77	0	1505.48	0	0	924.76	0	0	0	887.69	0	1304.87	0	0	2154.41	0	3290.63	0	0	3273.25	1970.02	7477.33	7012.9	3880.12	3374.65	1501.03	3318.63	6234.83
212.4s : 221.255m/z	0	3932.96	6622.46	4593.28	0	0	2906.09	1866.08	0	7350.62	5903.81	11036.8	2218.06	4819.69	5586.34	2641.24	14715.4	3210.2	8773.44	4363.59	5716.24	0	0	0	870.75	0	0	4669.89	0	6270.08	6462.57	0	0	8505.77	4893.75	0	0	5786.36	0	0	0	0	8246.87	3890.22
212.6s : 195.272m/z	4655.91	0	11228.4	1734.53	9502.76	6438.8	7167.93	5446.77	8319.9	3724.77	8895.37	5784.05	7825.36	4921.23	0	9013.06	5446.77	14756.5	2673.67	16326.5	5383.9	4116.06	7492.56	4886.26	2458.81	1422.5	2245.89	12254.6	2274.63	10742.8	8027.48	4123.06	5259.08	0	7731.61	3795.14	5851.2	9644	15260.8	7537.32	11459.8	7660.19	10806.9	17620.8
212.7s : 316.382m/z	0	2546.31	4874.72	2083.15	1577.7	0	1601.75	0	5455.1	0	5217.33	0	0	2588.81	2318.37	0	0	2862.79	0	0	0	0	3017.97	1144.42	532.21	0	1202.72	1073.59	2123.05	3851.76	979.29	0	0	1214.62	0	2665.73	3185.77	7214.15	1583.29	5292.6	989.25	0	0	0
212.8s : 309.384m/z	18590.2	9816.72	27316.7	15908.9	28815.4	11730.6	18988.1	10598.7	12613.6	25741.5	9502.76	22670.5	18548.3	10801.8	40095.2	11637.3	27842.2	6713.36	16305.9	0	10125.2	21591.3	18442.9	12089.5	7537.32	5344.83	1047.68	7568.77	17801.2	20846.8	17306.2	9481.61	21503.7	14119.4	5550.86	19509.1	15681.5	22225.8	13209	18197	6037.37	19208.6	26392.2	12719.2
212.9s : 125.235m/z	0	0	10336.7	13974.5	10251.6	3471.5	5137.42	4889.93	4874.72	3065.06	0	0	3040.53	2899.26	4127.46	0	3806.78	0	8510.89	0	0	0	7705.26	1147.51	5308.94	0	6012.63	630.72	4624.7	6688.23	0	2236.38	10634.6	1390.46	2875.13	0	4595.46	6761	3517.57	0	7267.8	0	1696.56	8689.4
213.1s : 422.379m/z	3595.17	3087.9	0	0	7842	0	6474.02	2533.55	4251.37	417.87	455.1	3079.58	0	4223.24	0	4810.22	0	3079.58	2931.45	6549.37	0	0	0	0	3407.71	0	1616.66	923.49	0	1669.43	2375.75	0	1887.35	1041.32	0	9205.34	2059.32	2396.23	2162.24	4289.53	6817.39	6181.86	6652.95	4921.23
213.2s : 200.294m/z	1352.58	0	8788.89	0	7666.29	4547.02	9816.72	0	9057.75	0	0	4706.38	0	0	4710.35	4862.38	1473.77	1808.58	1294.02	14603.8	770.56	4483.44	0	5887.24	3484.68	1616.02	2856.85	0	0	0	0	6382.03	0	0	3855.49	0	8644.72	1544.61	6197.88	1585.31	0	5238.93	9052.97	7522.43
213.9s : 259.304m/z	2083.15	0	3062.75	811.29	937.8	1275.84	4276.23	0	1077.48	0	0	0	0	0	4079.01	0	3231.06	742.84	2361.14	0	0	1241.14	0	1476.27	1859.79	0	2025.01	4467.74	0	0	0	3872.1	8282.83	3575.7	1433.99	3809.81	0	5969.36	2221.54	764.77	0	0	2977.19	2244.66
214.2s : 209.279m/z	24172.6	6459.37	24529.4	1984.45	11354	5019	0	695.98	9594.03	5374.44	12805.3	1293.48	4768.99	8624.23	3818.24	5527.9	2724.17	9191.79	8954.04	26392.2	2859.79	5814.9	0	8071.15	6459.37	8902.3	8616.56	8381.18	0	10832.9	16586.5	3659.05	11196	6517.46	5718.6	5709.5	12386.6	7875.6	6478.27	7359.19	1787.95	9390.72	20682.7	17328.5
214.7s : 356.443m/z	18123.7	18804.3	23510.8	14458.4	14045.4	14833.8	17696	1764.73	13277.3	22247.8	11384.4	15862.8	8123.29	13622.3	19674.1	2529.2	9162.21	7275.93	9497.26	21115.5	15281.5	22495.2	12710.5	19190.2	23063.6	11956.4	25043	19659.6	5292.6	15883.4	15862.8	10550.1	2766.31	20165	13071.6	15017.6	17849.6	17648.2	12194.8	23063.6	16245.7	8113.2	5251.94	15908.9
215.0s : 330.377m/z	4862.84	599.51	13748.1	9841.75	11524.3	7912.51	13315.5	11876.3	13076.5	8313.62	20984.2	0	3222.53	7709.01	8046.27	13445.5	7754.75	15509.2	10343.9	22225.8	9337.88	7017.38	11298.1	6452.74	4072.66	6400.86	7660.19	8758.57	8661.77	0	12319.7	6076.56	16150.8	819.61	8843.34	10777.6	14985	15511.9	11956.4	1741.28	11688.6	13330.1	19892.2	14927.5
215.6s : 371.416m/z	1096.64	1445.85	2148.97	2787.46	0	0	2099.82	0	1640.27	0	3106.59	875.03	0	1545.37	0	1399.05	0	720.42	0	0	3022.68	0	791.19	1661.21	0	2613.84	930.81	0	1123.75	1559.89	2682.07	0	1921.4	1135.63	3569.76	1777.91	0	3443.12	980.48	2049.3	2351.75	0	1234.52	0
215.8s : 441.469m/z	1045.15	1484.81	3532.79	1350.96	2661.44	1246.43	3000.58	1149.61	0	6470.23	1203.45	1663.94	1665.66	0	4103.77	0	3363.83	1282.13	1716.39	2941.33	0	5524.03	0	0	0	650.11	0	2270.18	6140.08	2130.63	440.31	1400.71	2979.35	0	854.7	0	0	0	1422.5	546.98	1067.34	1594.36	1748.18	1607.36
216.3s : 353.411m/z	0	963.84	0	9057.75	3866.3	3125.59	13783.5	5640.71	10579.4	13200.2	14012.5	5127.47	5662.66	8448.14	1459.8	7203.21	14458.4	18681.2	7251.56	20439.7	3395.15	25833.1	5299.33	5259.08	7660.19	2839.58	10793.5	11565.4	1622.34	2076.84	4384.21	10028.5	14720.6	3859.9	7251.56	2322.3	4108.9	5019	9242.8	16316	2448.55	1048.81	9574.74	1872.45
216.3s : 318.389m/z	1539.64	2973.78	797.12	0	2612.19	1924.43	3386.57	0	0	0	3884.74	1335.46	0	1000.73	0	2550.11	984.23	2834.99	634.99	2534.14	1576.35	785.01	1906.28	0	1302.9	0	0	3289.35	0	1720.3	3510.55	526.08	4583.6	2544.42	0	4293.99	2036.58	3764.7	0	3481.09	3875.86	3284.93	7912.51	0
216.4s : 365.411m/z	3678.14	2175.59	4220.34	1708.5	4776.81	2964.9	5046.45	1466.79	2370.97	2130.63	4848.04	3454.93	0	0	0	5895.46	1659.78	0	3493.84	10612.5	1933.25	4156.94	1591.68	6418.25	2658.86	644.84	803.57	2130.36	0	3367.43	4265.59	3189.16	5368.73	1403.19	0	2264.01	2939.07	5707.6	4860.45	3297.3	8289.1	3836.02	8077.84	14824.5
217.0s : 326.406m/z	3864.26	3263.53	6431.95	0	1930.65	3026.52	2198.99	1859.79	4132.54	6323.96	3447.35	2856.85	1691.13	0	1395.72	2923.95	4489.98	3121.27	2956.8	11760	350.99	6786.18	1830.83	4236.23	2572.13	1490.85	0	2719.77	4947.32	1502.09	2311.94	2710.22	786.22	0	2230.65	1228.68	4365.6	1682.27	0	4710.02	0	0	3361.71	1256.14
217.5s : 171.260m/z	13748.1	22896.2	26219.8	42879.3	1295.05	26800.3	25317.5	32636.3	16192.9	7860.19	16903.2	18858.3	20171	17980	17430.2	1884.39	28273.1	24466.5	23815.2	27912.7	19227.8	8448.14	37406.5	28815.4	20846.8	13479.6	20715.5	0	15685.9	33390.8	33581.3	16398.3	35756.9	19389.8	16876.3	31172.2	22763.1	45987.7	18442.9	42879.3	46646.2	32301.2	44373.6	28586.2
218.1s : 287.347m/z	6641.17	3892.4	0	2704.56	0	0	4506.43	0	0	0	1576.98	3371.29	361.27	4870.18	0	6756.41	0	5051.15	640.83	2977.92	9964.46	2083.15	3700.87	1883.25	0	0	0	2194.3	0	3815.58	3857.88	685.02	0	7509.02	0	3705.2	3154.68	5693.93	5030.98	0	0	2710.22	1186.09	1217.62
218.4s : 332.372m/z	555.24	3874.58	11471.8	7136.95	7492.56	4810.22	6959.69	4799.67	10276.9	4213.08	11459.8	2350.11	0	0	5647.73	1647.26	0	9394.41	5329.98	17606.9	426.4	0	6308.5	6737.47	8187.54	2130.12	3964.51	5818.88	3605.8	6068.26	10333.4	0	10239	3267.73	662.48	8226.24	8172.54	12966.6	8448.14	7694.36	12261.5	9274.62	15924.3	13383.8
218.6s : 406.430m/z	1866.08	2391.81	1937.52	2286.23	0	1229.06	2754.56	2594.18	0	0	4072.66	1164.93	1471.26	1661.21	1691.58	0	2182.28	1822.15	2535.17	8524.47	1645.92	0	2787.46	0	1299.12	0	1720.03	0	1159.3	1713.5	1356.87	0	2778.5	0	1093.22	525.36	2827.38	8027.48	1026.91	2344.72	1164.08	1809.8	5467.9	6671.8
219.1s : 233.301m/z	2438.51	0	1983.33	3021.41	3729.03	3617.02	3079.58	537.93	5126.37	0	0	0	5448.03	0	2875.13	0	1762.74	737.23	0	4328.85	0	0	3678.14	2869.95	732.78	0	1282.33	2172.17	592.04	2541.76	0	1030.2	2465.47	0	393.01	687.55	0	8689.4	0	1343.98	1877.51	1156.14	986.92	6761
219.3s : 173.277m/z	0	0	3484.68	0	3578.89	0	6726.63	4057.66	20740.8	0	7196.64	0	0	0	0	8027.48	6240.03	6641.17	1906.28	12543	0	1802.28	3249.46	2465.47	1680.59	0	0	0	0	3234.27	3237.14	0	2613.47	0	0	3231.06	0	6990.77	8272.11	4303.16	4580.68	4613.45	0	19880.9
219.3s : 201.283m/z	3571.22	0	12604.8	0	3830.57	0	0	0	1713.5	6646.14	0	0	4251.37	2992.53	0	19892.2	16994.8	42667.4	1646.34	20633.8	0	0	10629.9	5992.52	6313.6	0	0	11322.8	4864.83	5793.04	0	3240.51	0	4939.14	0	6705.03	13931.1	35850.6	14947.1	18804.3	0	16682	46417.9	30932.4
220.0s : 215.299m/z	2093.13	0	5496.94	604.63	4065.47	2746.2	6534.52	0	5356.53	2276.31	0	0	0	3738.28	3369.2	690.06	0	0	0	10783.3	0	0	3435.79	828.02	0	0	0	639.38	2037.08	7679.96	0	0	7474.24	0	2577.44	1303.18	2495.09	8087.33	2546.58	535.61	4149.37	1529.45	5356.53	6699.64
220.1s : 223.279m/z	1900.18	27670.7	31992.7	28201.6	25833.1	20035.8	18484.1	21559.8	22618	573.59	23793.6	21868.8	19013.3	0	23632.5	51254.8	63729.7	81004.4	31941.5	21203.1	16715	898.32	41627.2	21630	21148.7	1918.27	23152	22596.1	29752.3	21115.5	31089.5	18946	32616.9	20420.3	20103.3	12784.2	31441.1	48660.6	40095.2	33064.7	27759.2	17203	36906.6	20715.5
220.2s : 238.358m/z	21822.8	33660.6	0	24629.8	20070.6	18107.3	0	19635.2	0	20021.8	20551.9	39124.5	24966.4	22670.5	18484.1	20103.3	30153.8	24762.3	21275.8	0	20556.1	23277.9	19964.7	20699.3	22416.9	28145.9	0	17980	24039.4	20420.3	18220.2	22146.6	17441.4	25833.1	22618	0	15421.6	17742.7	20347.3	12628.3	0	19389.8	0	16617.9
220.4s : 157.250m/z	1287.99	2403.16	3945.91	1868.68	2101.01	1640.58	0	0	7768.26	0	1811.04	1633.89	1562.68	0	0	3371.29	1654.6	1782.06	1794.21	0	0	1822.75	10204.6	0	0	2006.85	1888.11	2243.29	1433.99	0	3363.83	3334.69	2634.87	895.64	2857.73	4025.23	1503.2	4807.41	1241.14	2014.83	3626.69	4341.79	0	0
220.6s : 176.241m/z	0	3517.57	0	0	0	1235.28	3584.1	0	0	0	2320.46	0	6622.46	0	0	8226.24	5609.45	0	0	2901.57	0	2450.53	0	6382.03	3171.18	0	6203.33	6169.64	0	0	5459.6	2410.26	2244.66	0	0	991.72	5343.32	12796.8	0	3203.36	4072.66	3661.24	9537.13	0
221.6s : 183.268m/z	9176.38	9484.96	21977.3	13130	24235.9	17280.9	22896.2	12302.5	24603.9	11471.8	14539.1	1824.66	0	0	14539.1	31905.7	34733.5	96128.7	15094.1	40095.2	0	9209.39	23957.6	0	0	6282.54	11471.8	19446.3	11228.4	0	16258.1	8833.73	1315.31	10498.1	8760.84	18300.6	26065.4	47641.1	37974.9	48802.7	22495.2	0	70647.4	47067.2
221.8s : 400.487m/z	11210.2	11561.6	0	7562.23	17556.1	0	13883.7	14502.1	16421.9	13898.4	10876	24900.2	0	15808	0	9191.79	19190.2	0	11089.9	38091.2	17175.4	0	6270.08	0	15908.9	12288	0	11822.7	12987	0	0	4398.11	0	0	9176.38	12341.4	10901.9	19964.7	4471.01	0	7034.5	8833.73	0	10864
222.1s : 165.252m/z	0	0	7008.92	0	0	3056.9	1300.79	2752	6800.15	0	0	2467.61	1997.77	0	4618.25	8788.89	8969.32	22308.8	5361.77	15088.6	1815.15	3345.87	6688.23	2322.3	3054.4	0	1964.87	5496.94	3276.72	5961.49	4621.34	1717.77	5793.04	0	0	4112.23	9112.41	0	14114.3	12089.5	8593.61	6965.91	16117.2	0
222.3s : 455.338m/z	2114.12	2064.34	2726.38	0	3125.31	1737.92	0	2707.31	2483.25	4819.69	1350.96	0	1685.65	0	2969.12	3075.26	9236.95	9574.74	3337.95	0	0	0	2359.07	2062.77	0	3284.93	2773.66	2761.34	3350.37	1372.54	0	1554.18	0	0	2168.85	2052.26	4316.49	4341.79	5434.73	4044.49	0	1887.35	3471.06	3902.55
222.7s : 137.245m/z	2176.18	4474.76	0	7171.73	8619.51	4608.93	9497.26	0	13974.5	4669.89	9097.2	0	2992.53	0	0	18764.5	12438.5	37320.7	7834.54	19701.5	0	3274.87	9254.98	5288.39	3796.65	3026.52	4168.71	7912.51	5329.98	5546.65	0	3010.6	0	3079.58	783.53	6267.43	11412.6	23597	13667.7	19635.2	9723.09	10503.4	30985.9	23485.5
222.9s : 117.205m/z	0	0	0	1977.39	2594.18	3986.93	3413.77	0	2147.46	0	0	0	0	1527.37	0	1906.28	2519.1	0	1480.99	9439.81	0	4854.46	5137.42	0	0	0	0	2688.37	0	1990.73	2032.78	1395.72	5001.18	0	0	2922.95	1723.26	8977.01	0	0	3245.57	0	7709.01	4604.85
222.9s : 339.426m/z	9809.06	13071.6	24808.1	12532.8	17696	4580.68	16090	8520.1	13370.4	15440.6	10064.2	12767.5	14494.2	19728.8	22741	9497.26	26392.2	8773.44	17986.9	35368.2	17534.2	31941.5	15125.5	13436.8	12510.4	14154	8555.35	10720.3	11553.1	8917.14	10638.1	7849.33	17606.9	10612.5	6391.23	13585.9	9738.05	26321.8	6593.14	18946	7768.26	10431	14291.1	3662.52
223.3s : 130.211m/z	2022.99	0	0	0	0	2260.74	0	0	0	0	0	1575.35	6200.47	0	0	7090.51	6051.27	3106.59	557.77	1608.47	0	0	31158.7	7723.77	4384.21	0	4996.41	3175.59	0	0	8305.15	0	1529.45	0	0	1567.77	7940.93	10601.5	712.01	0	5277.99	3460.78	11575.8	16233
224.4s : 224.302m/z	1720.03	1687.94	0	3008.38	1581.98	0	2846.95	0	2238.8	1607.82	0	2522.28	1955.19	0	2289.25	3126.76	4618.25	0	576.92	0	0	3132.19	0	569.7	1473.14	2221.54	2190.87	2153.59	1560.51	1844.96	1171.39	836.68	0	576.92	1839.68	2242.05	0	4780.86	3292.79	0	0	758.05	1640.58	1263.11
224.9s : 321.361m/z	665	0	2419.47	0	0	0	5440.33	3607.92	0	1410.07	3554.19	1271.23	1223.17	2219.54	0	2997.77	629.77	2205.47	1081.8	4428.39	2661.44	3370.18	0	3778.42	1454.43	0	0	1610.69	1298.81	0	497.05	0	1086.66	986.18	2512.17	2480.18	936.8	0	1364.66	3274.87	0	937.8	4355.14	3622
225.2s : 335.363m/z	0	0	3464.14	0	0	673.44	3245.57	0	5428.58	0	2598.43	565.89	0	1521.83	994.85	577.7	0	1864.44	1670.94	10498.1	0	1100.74	1245.83	1606.02	0	0	1138.17	3414.86	372.81	2121.08	0	0	2684.82	0	0	1205.86	4195.89	2078.93	1070.45	0	6619.15	2130.63	2061.94	0
225.7s : 334.351m/z	4969.78	0	4937.94	6207.39	1884.39	6527.02	0	0	4213.73	1222.29	4621.34	1959.71	3151.02	312.35	3298.22	5583.18	2190.87	5503.41	4471.01	19814.7	1267.83	6044.63	4333.7	10407	2830.34	428.42	1408.1	0	2068.92	6111.43	0	2981.61	3693.48	527.08	2102.15	5390.61	0	9108.58	0	4899.76	5600.34	5217.33	5566.95	2910.19
225.9s : 127.256m/z	0	1883.25	5232.98	0	5640.71	0	8793.37	2939.63	4664.27	0	3705.2	0	2091.85	0	0	3686.49	2420.71	1750.54	1858.2	1197.75	1445.15	3463.14	0	2667.25	2620.39	0	0	0	1547.68	3002.77	0	3383.38	3315.15	0	2450.8	2850.27	4795.71	1834.34	3062.75	3779.79	0	3855.49	0	0
226.1s : 202.309m/z	0	0	8989.3	0	7533.05	5735.93	14295.9	3392.57	11632.1	3678.14	7377.02	0	4143.88	1265.38	3720.84	6536.97	0	0	3738.28	14192.7	0	0	0	0	4591.54	0	0	8860.31	0	7095.36	911.27	4149.37	693.34	0	4330.6	6219.36	13175.5	2370.33	0	746.05	0	7834.54	10541.6	14119.4
226.6s : 502.532m/z	0	10251.6	8344.96	8102.37	0	306.01	1842.75	0	0	5554.58	5265.08	1136.88	4624.7	4977.08	14756.5	1248.8	0	11141.7	4183.41	23874.3	6358.11	3177.23	5232.98	681.1	8533.03	7456.74	2383.5	1396.47	7744.42	0	532.43	2853.18	0	2183.83	2027.2	4357.22	4863.84	10336.7	691.06	12261.5	2091.85	662.47	1360.7	11175.5
227.1s : 251.311m/z	4740.11	13315.5	14494.2	6390.24	14473.3	15122.4	16558.5	1970.93	21009.5	6427.55	16682	8413.1	3866.3	11688.6	12136.6	8117.79	19635.2	49976.9	9449.5	22328.8	10951	8760.84	9603.24	9296.27	1511.97	1573.11	0	5383.9	0	10204.6	13823	6688.23	12276.7	8261.47	0	4044.49	14465.9	17556.1	17358.2	18664	864.68	16090	30642.4	27912.7
228.0s : 277.316m/z	7809.43	9219.65	12504.5	6671.8	9347.48	1224.29	7073.97	3634.35	12422.1	5774.59	4977.08	18107.3	12112.7	9430.98	4399.91	16090	21216.3	5019	20165	15233.1	11772.7	9076.72	7099.48	8616.56	6705.03	19500.7	22785.1	20347.3	7993.3	7214.15	11201	2501.05	3303.48	26851	680.12	33307.5	4635.32	11725.7	7461.46	3741.28	3795.14	979.93	14993.4	11788.9
228.6s : 327.373m/z	1572.07	804.18	4860.45	2345.54	1587.51	3305.95	6409.48	907.03	3635.73	1306.65	0	2441.68	0	0	0	4261.89	601.71	551.43	2153.59	11616.9	7744.42	0	3520.58	0	0	1523.47	5068.63	2934.89	734.13	801.11	0	0	1071.36	0	3883.04	0	0	2641.71	0	6302.06	4089.27	2870.92	3631.16	1056.1
229.1s : 234.322m/z	1838.62	14824.5	1063.3	9111.81	10734.4	0	5693.93	614.09	6773.17	3251.61	9052.97	3240.7	0	3344.14	0	0	0	0	990.22	11434	0	3143.85	12288	5317.8	5237.91	2085.2	3041.33	4862.38	3403.15	1629.55	3191.89	727.33	5344.83	1297.14	1012.74	0	4487.63	7785.41	2230.65	0	4053.78	0	0	2382.32
229.5s : 185.285m/z	3082.39	4017.84	9371.88	7828.9	683.51	1815.15	8308.37	718.55	8860.31	4588.99	589.57	2716.79	0	7537.32	3315.15	14923.8	13171	43686.6	6558.64	25434.4	3816.39	5344.83	10036.6	5459.6	2557.08	2631.57	0	6682.66	0	6536.97	0	2936.35	9102.85	5317.8	657.44	9122.6	16948.8	18911.8	12928.3	23758.8	2648.72	1708.5	43181	1403.19
229.9s : 414.473m/z	13130	4333.7	16540.9	0	0	0	7286.61	0	0	7456.74	0	12510.4	7942.3	0	12254.6	1927.84	11384.4	7465.27	5722.91	16630.6	0	23815.2	0	0	3595.17	10983.6	7234.19	0	8063.8	4298.1	1601.75	3822.84	7418.6	2148.97	0	5640.71	5020.89	10992.6	0	7625	3403.15	4591.54	6055.39	8641.27
231.6s : 444.515m/z	27842.2	8760.84	0	0	8722.78	9457.17	24405.5	0	6282.54	11674.3	0	0	0	0	690.25	15660.8	36270.7	18300.6	9390.72	20070.6	22636.8	0	14272.7	16876.3	14207.6	7900.92	21038.6	7803.52	21559.8	19667.4	1461.28	15579.1	8900.57	6859.2	7875.6	5323.1	16471	16715	11403	9574.74	21275.8	27591.5	23728.1	19059.4
231.9s : 164.198m/z	0	0	4257.8	3724.77	0	1352.58	2078.2	1834.34	4350.29	0	5575.2	0	1358.34	0	4376.53	3497.82	4147.74	2224.25	0	0	1398.04	1511.61	0	2081.15	6169.64	0	1910.5	4240.07	0	0	1715.39	1339.06	2084.44	0	0	0	0	4547.02	2493.6	0	0	2254.97	0	0
231.9s : 269.325m/z	0	2300.69	2020.18	0	3754.13	2274.36	2762.62	0	5949.81	0	0	0	3439.03	3374.65	0	0	3345.87	1382.64	0	7568.77	0	0	4001.89	3087.9	2493.6	0	0	1371.55	922.73	1121.57	988.5	0	0	0	2784.63	1393.43	2314.76	6597.56	0	2361.14	4252.6	2073.83	8386.07	0
232.4s : 263.272m/z	3818.24	6659.67	7474.24	6302.06	5693.52	2832.77	0	3072.54	0	5302.69	5969.36	2619.68	5308.94	3211.94	5530.59	5491.02	4430.72	0	5243.28	0	3160.77	3909.13	4154.57	3986.93	4669.89	0	0	5360.02	3649.31	3413.77	4469.19	0	5078.77	0	0	0	0	0	3245.57	0	0	2936.35	3162.82	0
232.4s : 235.308m/z	0	0	1060.15	1136.25	1203.63	0	4624.7	1056.96	4977.08	1966.15	701.46	0	753.8	0	0	404.91	0	6604.85	917.72	4509.4	2758.31	1757.1	1881.55	0	891.81	595.69	0	2798.83	0	3294.54	2941.33	1683.43	1963.68	0	2559.93	890.99	1018.8	7324.65	0	0	3972.86	987.19	4674.46	2656.35
233.8s : 203.300m/z	537.15	0	0	4517.57	5265.08	0	4398.11	0	4609.73	3374.65	0	0	0	0	2308.27	6148.83	5114.16	16653.2	2258.12	12071.9	0	2480.18	4824.58	0	0	0	2317.72	3017.97	2956.8	2978.62	3129.52	0	0	0	0	4313.95	7992.48	12153	5085.68	10550.1	7641.83	6440	19433.2	0
233.9s : 458.506m/z	5333.17	885.25	9669.34	3498.63	0	0	12397.2	2441.48	13002.7	0	0	5586.34	5265.08	10702.6	0	6028.37	9682.89	4493.22	7525.3	0	6028.37	13954	0	4799.67	0	0	3644.77	0	0	0	3392.57	0	0	3096.96	580.63	0	6221.47	15094.1	0	0	0	1600.48	4780.86	5534.93
234.2s : 620.618m/z	444.63	10486.4	15281.5	3399.43	5292.6	1570.98	917.26	4318.17	8123.29	14173.6	7772.1	8564.94	1197.75	10418.6	31686.1	0	13555.2	2910.19	16736.8	24741.1	15613.1	6745.44	1554.18	10204.6	2405.46	15039.9	2397.52	391.12	7625	5867.44	2125.26	4025.23	8856.91	6761	2253.33	3372.52	10510.5	15270.9	2021.51	4487.63	0	13200.2	590.07	11246
234.8s : 281.347m/z	753.45	0	2315.72	2992.53	5510.59	0	6375.71	641.54	0	1947.97	0	0	5168.91	0	0	7974.84	3427.93	8308.37	3859.9	0	2477.67	0	5462.88	7136.95	0	0	2808.94	5161.43	4291.81	0	2005.34	1893.33	8154.98	1997.77	4476.41	3168.36	5049.05	0	2125.26	4086.94	10333.4	1171.39	7828.9	680.12
234.8s : 291.308m/z	18804.3	7011.45	8134.39	17054	11667.5	5333.17	13504.6	12680.3	15967.2	7746.29	24030.3	16367.3	7416.12	11599.6	14873.1	32301.2	3869.2	18085.2	17648.2	17289.2	9102.85	13597.6	16326.5	16245.7	2941.33	2968.16	11246	7860.19	14234.1	24741.1	19880.9	4804.58	16643.2	4084.13	14883.8	13305.3	17706.9	23432.8	8990.94	14045.4	14603.8	11891.4	12818.7	12237.2
236.1s : 305.373m/z	2808.58	861.97	2801.12	1354.38	5477.85	4138.45	0	1432.1	7012.9	0	14646.1	578.44	2820.25	3008.38	1159.58	6959.69	2910.19	0	1340.33	17534.2	1730.51	1743.83	849.42	2571.87	3718.41	0	0	863.77	3117.29	4143.88	3636.55	0	2457.16	1376.83	0	10336.7	2974.78	13063.2	1606.63	3629.32	2724.99	9543.66	8831.46	8520.1
236.8s : 367.440m/z	31354.4	45987.7	49851	13702.2	39019.1	21370.7	56935.6	20123	61273.7	56875.2	66644.8	47162.5	31686.1	48913.7	11458	23700.1	15788	22899.5	15579.1	75813	32636.3	22741	25460.9	42834.2	42314	19814.7	13748.1	23131.8	38957.6	21559.8	41030.7	0	39868	33139.2	25833.1	41188.3	41109.5	55577.5	46140.3	47461.3	65520.9	32971.6	32708.5	43385.8
236.9s : 407.412m/z	6773.17	0	11616.9	5001.18	8661.77	5997.37	463.75	0	10186.2	5591.36	11794.1	968.71	6952.5	7429.85	6156.2	7860.19	6493.79	5352.28	5455.1	17842	8788.89	7183.33	4585.77	9972.38	8470.72	0	6323.96	10125.2	4738.48	7262.28	9068.6	6127.4	9511.6	7097.83	5085.68	10002.5	5180.6	12460.7	8722.78	7171.73	0	8148.29	11730.6	11841.7
236.9s : 546.562m/z	1490.3	3447.35	18714.8	4897.86	662.95	0	2947.2	0	2252.33	0	5405.67	1434.95	3678.14	11403	13071.6	0	11177.3	3665.14	3153.65	21440.8	6861.97	17586.8	596.61	0	8123.29	10028.5	2825.57	430.74	994.02	1730.51	4289.72	0	1585.31	1068.43	0	5063.25	3390.73	11459.8	2244.66	9188.01	2989.82	0	738.17	3683.67
237.6s : 315.365m/z	0	1862.03	0	1746.35	0	1694.56	7560.13	2125.26	2316.67	0	1015.17	0	524.04	2561.33	0	6990.77	0	1338.53	0	11018.9	0	390.67	1296.16	3970.88	3965.5	0	0	6713.36	2868.7	3569.76	0	0	7143.6	0	0	3905.05	2658.07	2703.1	0	8226.24	3822.84	0	8783.62	14045.4
237.6s : 427.482m/z	5879.14	4132.54	1507.72	3969.24	0	3527.02	1708.27	0	2766.87	7635.9	3225.7	7468.36	2227.95	5575.2	11089.9	3839.02	6899.03	1042.81	4156.94	0	6267.43	7860.19	2237.49	4416.07	4127.46	0	776.77	4197.13	3237.14	867.42	1631.51	845.52	6691.53	6366.38	2962.2	2203.35	11820.6	0	4393.57	8176.86	9420.26	4456.92	4871.46	9547.66
237.7s : 488.543m/z	14585.1	23874.3	40170.6	6859.2	8828.07	2156.58	8940.26	4112.23	4093.07	32107.3	24569.7	29483.5	3799.61	18846.8	55810.1	8964.95	40907.2	6452.74	26290.3	41215.8	36906.6	47286.2	3855.49	20500.8	7429.85	26148.7	13338.8	25157.3	22976.6	19852.5	7967.57	15125.5	29062.9	16289.1	3452.54	13402.2	8091.56	39401.8	6510.83	9086.98	5790.46	7154.02	26101.1	23758.8
237.7s : 345.396m/z	3951.83	905.28	11539.4	7772.1	15088.6	3851.76	3530.97	883.54	0	9226.31	19659.6	5165.21	8934.17	14791.6	4813.68	4476.41	4698.81	3049.57	4664.27	16382.7	5483.34	5744.75	2283.95	6487.39	7284.79	4086.94	0	10806.9	5477.85	5137.42	5818.88	7982.11	5767.48	4621.34	11281.4	7993.3	7024.76	0	10463.9	0	5385.36	4547.02	9484.96	7741.29
238.1s : 337.391m/z	5546.65	6581.91	3659.05	10550.1	1150.77	4357.22	5284.48	529.73	5381.82	14873.1	15260.8	518.12	11201	2444.05	12319.7	5368.73	14585.1	5566.95	14393	24466.5	15734	17115.2	6400.86	3898.21	1477.86	9274.62	5524.03	4790.09	3016.92	18107.3	7653.01	2568.68	19728.8	6817.39	2050.08	4220.34	15545.5	14950.5	7107.57	6726.63	7117.02	8491.12	19300.8	15670.4
238.3s : 363.404m/z	0	2767.61	5284.48	1580.61	22173.8	0	8272.11	1795.35	2750.73	10928.8	30513	5874.42	14234.1	1732.87	1643.75	845.05	0	1689.52	2558.29	879.28	1525.42	946.66	560.54	0	17158.7	7167.93	1479.03	3635.73	0	0	1362.26	16770.3	10359.2	1109.47	21747.8	1818.54	1384.18	15734	0	1770.18	2894.82	2430.1	1323.76	1030.91
238.5s : 180.266m/z	7156.11	2036.97	2671.99	4848.04	3790.79	3012.12	8117.79	3019.25	0	1746.35	13370.4	2758.31	0	4950.58	2378.8	5196.03	0	0	2525.65	9547.66	5019	4637.54	2274.91	4653.63	5757.82	0	0	0	0	4613.9	7355.07	1615.3	0	2592.08	4864.83	773.95	4741.54	12267.6	0	5365.22	6745.44	0	5835.46	3328.84
238.6s : 532.573m/z	19745.2	21591.3	34079.8	5858.7	7136.95	6839.07	6440	8587.24	4057.66	24405.5	23510.8	20633.8	3926.95	15660.8	61492.9	7477.33	12667.4	6965.91	22922.9	0	8977.01	12276.7	3538.84	7220.38	18340	5757.82	0	22247.8	10113.4	17742.7	1091.66	7390.92	26148.7	17408.4	0	4563.3	0	34410.7	6005.84	24900.2	12987	20817.3	18197	6483.21
238.9s : 466.508m/z	7262.28	12777.4	2289.25	3486.91	4102.68	1556.04	586.06	6800.15	3435.79	0	0	2546.58	1499.29	0	731.48	13021.1	0	4937.94	0	0	484.8	19964.7	3937.51	382.79	620.38	0	647.27	2587.9	7679.96	6726.63	1276.2	6510.83	0	0	1609.87	7942.3	15815.8	0	1407.01	8773.44	502.41	8206.45	0	3744.09
239.2s : 231.320m/z	12023.6	16770.3	26951.8	18714.8	20784	11511	19827.9	9274.62	13156.9	16464.2	32067.7	10028.5	14370	25043	14329.6	10034.4	7053.93	13012.2	8098.27	25043	22922.9	10845.1	8737.71	13533.6	16081.5	10856.1	16903.2	23394.1	13209	18300.6	24494.5	16245.7	26851	12089.5	14045.4	15330.9	9248.89	2014.34	12087.2	9394.41	12168.7	9142.35	15440.6	13861
239.3s : 576.598m/z	16192.9	5735.93	31282.1	4068.93	6503.18	3156.89	14486.4	9094.34	0	18562.1	14105.8	15168.5	9219.65	11196	25096.8	4973.72	25043	4664.27	5694.84	42314	6693.49	34978.8	8102.37	14341.7	4099.61	12418.3	8254.6	15207.5	12062.9	11811.5	0	9649.74	6344.86	4650.08	7520.22	11891.4	14878.5	11561.6	4093.8	14246.9	3943.25	17801.2	4493.22	13974.5
239.5s : 288.438m/z	0	4213.08	0	4871.46	5665.74	4057.66	6502.48	3221.83	3305.95	1878.73	4664.27	0	0	2499.55	0	7295.36	0	4593.28	0	0	0	0	5569.39	0	2900.91	2022.49	2433.61	0	3171.18	0	0	0	5483.34	0	0	5110.65	5100.02	10935.7	0	0	5544.07	4240.07	14370	6080.86
239.6s : 361.396m/z	5265.08	7668.83	25568.3	2942.96	0	10367	0	3906.76	3115.53	0	5135.1	0	2478.65	3464.14	8874.79	9786.29	2801.12	3456.72	6821.06	8069.43	2328.33	11175.5	2519.01	10566	3186.52	1477.26	3449.19	4713.42	326.83	552.05	5887.24	2952.57	4706.56	13383.8	0	13681.1	6347.93	4628.38	16653.2	6691.53	10672	9830.17	17007.4	0
240.1s : 349.425m/z	14034.2	20123	7275.93	14791.6	27670.7	8732.44	23908	16529.7	33336	26148.7	17226.8	30858.8	17280.9	29719.9	7939.55	17158.7	12973.1	10052.5	8732.44	101050	12054.9	5255.49	0	30080.8	33064.7	3174.29	7355.07	30932.4	27912.7	14173.6	20482.3	8771.8	20250.4	20682.7	4930.93	24172.6	35643.3	37880.9	9307.69	14502.1	34733.5	43478.4	41588.9	41499.3
240.7s : 634.617m/z	1753.23	4104.96	2055.52	4615.54	1535.03	0	0	637.1	1807.31	3128.19	3310.83	0	3333.88	1406.92	9909.72	1047.57	7242.21	3793.23	2692.16	14027	1710.74	13076.5	0	2160.74	2219.98	3332.26	399.86	0	0	790.39	1252.12	1371.12	3901.03	835.09	0	5217.33	1819.61	0	0	0	5329.98	1636.44	1837.58	2114.12
240.9s : 329.384m/z	4911.15	0	842.43	4355.14	2791.03	0	7731.61	2637.72	2450.25	0	13267.1	613	1622.34	4604.85	2745.84	2659.98	4293.99	605.08	2144.88	8280.25	5655.96	0	1840.2	2707.85	865.95	0	3203.36	0	0	0	6200.47	0	0	3407.71	865.95	5043.12	4882.39	7191.49	1878.73	5537.25	2311.94	4653.63	0	2541.76
241.0s : 369.420m/z	889.83	3042.97	3124.91	12418.3	1968.62	5299.33	0	0	0	0	1441.86	2394.26	913.36	0	0	5144.14	652.67	6792.42	0	0	3261.17	1541.59	2910.19	1113.96	809.87	416.56	688.61	1126.6	0	0	4168.71	0	7694.36	0	0	3921.81	3533.7	3906.76	2345.54	7939.55	1581.43	6536.97	3866.3	2486.32
242.1s : 590.597m/z	3162.82	4307.42	13002.7	2045.66	2345.54	1183.02	7950.45	743.54	792.99	3048.42	3464.14	4950.58	3886.5	0	13610	999.15	4965.17	3826.68	5640.71	16161.9	2218.06	8319.9	1494.56	0	1641.58	3622	2523.36	1967.71	1216.33	3784.47	3046.54	5073.6	7513.25	1496.7	966.97	1136.25	3862.08	13383.8	540.92	1789.25	1548.77	0	0	4015.71
242.2s : 678.646m/z	915.21	3499.39	6821.06	2296.22	1457.02	1285.35	1573.11	0	2856.27	0	4416.07	0	1603.84	326.01	6358.11	1773.55	4884.85	1138.8	1418.98	10324.9	4123.06	0	958.21	821.36	678.38	4291.81	1668.9	1877.51	887.2	0	930.62	781.56	0	0	760.91	1158.16	2618.89	8788.89	732.78	1051.71	383.61	0	2202.2	0
242.4s : 307.366m/z	6247.29	582.57	0	2382.32	0	3392.57	0	1361.4	7513.25	0	14432.6	1117.41	635.8	4430.72	0	7921.75	4072.66	1036.2	696.85	23632.5	6531.07	3792.42	2641.71	762.28	5444.9	0	0	0	583.71	0	1107.25	2684.48	0	0	4550.68	9574.74	6193.15	21332.6	743.12	6637.66	0	572.47	16221	0
242.7s : 664.652m/z	7203.21	3001.94	16382.7	9320.48	10106.4	1430.6	2301.89	2428.73	0	9375.05	8069.43	10106.4	0	2478.65	23874.3	7350.62	15088.6	9005.36	2981.61	25568.3	3501.26	17916.2	3830.57	2073.83	8393.87	1737.35	0	2605.37	7795.81	0	0	1151.72	9235.04	1855.67	3016.02	6737.47	7662.5	18034.1	1443.5	9037.24	0	2661.44	8038.05	9022.32
242.9s : 331.414m/z	2698.96	1841.93	3277.99	1415.6	3646.74	0	8520.1	0	8809.78	8063.8	3198.95	5957.41	1368.68	10276.9	1687.3	6911.34	1540.38	1182.03	1368.68	20551.9	4409.03	1271.91	2347.04	3840.49	0	1701.9	867.42	7275.93	5085.68	5428.58	3103.35	2194.3	4907.49	2576.54	1700.69	3781.06	11057.2	13836.2	0	1682.27	1091.66	8627.17	9893.23	12062.9
243.1s : 156.207m/z	0	0	0	4489.98	0	0	5361.68	0	1938.16	0	0	1626.37	1238.44	3700.87	0	5546.65	0	5535.88	3806.78	0	0	0	2218.06	1656.25	4333.7	0	2114.12	4813.68	0	1765.56	2282.6	0	2869.95	0	0	0	3780.42	9416.79	3189.16	0	3902.55	1525.42	3456.72	2474.54
243.9s : 248.344m/z	0	20784	39124.5	21868.8	34733.5	22034.3	31905.7	21977.3	26541.7	20471.1	46646.2	12637.9	18085.2	32708.5	22976.6	21905.4	9378.22	10951	12928.3	56259.9	27316.7	18269	23277.9	20934.9	23744.5	11110.7	21370.7	40170.6	20682.7	27119.3	35130.1	18484.1	41188.3	0	18946	30803.9	18420.2	37093.9	24063.5	0	25871	21080.7	34978.8	736.1
244.3s : 481.522m/z	9723.09	5271.72	6147.74	3292.04	5537.25	1187.25	2958.98	3320.6	0	0	742.98	0	1912.55	0	0	4838.11	2045.66	0	3754.13	276.42	780.58	15149.4	4771.8	1231.07	2078.2	0	0	4492.38	4410.56	7300.18	927.47	5011.89	0	0	1126.6	6674.93	7149.5	2163.01	0	6517.46	6390.24	1698.28	5165.21	5248.96
245.1s : 498.520m/z	731.9	2183.37	4012.12	1753.23	0	1364.66	426.29	1079.47	1504.92	0	374.89	0	550.44	311.04	662.16	3857.88	0	1944.83	1150.77	4934.44	1050.59	3360.63	812.63	0	1191.57	0	631.1	474.34	1840.71	2458.81	2300.69	0	1335.03	0	0	1917.22	3310.07	0	1265.27	1555.19	3429.2	1914.87	2842.12	2060.75
245.8s : 293.360m/z	4553.74	0	4897.86	3629.32	7290.11	1745.12	0	0	4328.85	4128.91	2554.37	526.99	2723.53	2109.8	3984.12	9314.23	4514.96	15117	2726.1	13699.9	3704.31	0	7348.35	1489.06	5512.45	5043.12	1900.45	0	0	6870.71	1294.38	3512.68	4284.91	0	1603.46	3457.81	1909.99	9235.04	3231.06	5604.34	7803.52	3435.79	5609.45	5299.33
246.0s : 432.437m/z	2493.6	1664.47	0	0	363.96	1871.7	12087.2	1272.56	22874	0	325.19	2649.64	1092.26	6474.02	1324.76	2792.26	1415.6	0	3479.95	10895.2	0	0	0	483.1	1425.93	2439.07	2137.66	3053.34	4131.54	3644.77	508.66	0	0	0	375.07	5561.22	8342.93	11822.7	2410.26	4399.91	6253.26	3087.9	2739.79	502.57
246.5s : 225.293m/z	16540.9	11459.8	15753.2	28646.8	17115.2	15937.7	11267.3	10204.6	9219.65	17080.4	8990.94	9113.01	12023.6	11089.9	2801.12	32971.6	31253.4	45192.6	21822.8	7912.51	13200.2	9559.06	23632.5	21905.4	19013.3	9457.17	13180	6646.14	15511.9	15440.6	7492.56	7344.09	11110.7	0	10517.5	17060.5	33638	17080.4	21503.7	33581.3	30858.8	17328.5	10125.2	5722.91
247.6s : 347.413m/z	3388.05	4899.76	14693	21572.8	2812.55	7785.41	5065.22	0	6705.03	652.27	9281.8	2996.09	1064.82	6223.57	0	17986.9	6531.07	11919.7	11553.1	19341.1	0	4381.27	12062.9	7525.3	0	5251.94	4813.68	17040.3	8750.39	7355.07	9013.06	4631.06	20817.3	713.27	0	4706.56	0	4242.78	25043	25895	23758.8	14133.4	29810.1	1733.27
248.9s : 188.237m/z	6002.42	15670.4	9481.61	33336	16630.6	20250.4	27800.3	16994.8	11507.2	7134.35	6742.15	14114.3	23182.2	24341	6659.67	46304.7	11471.8	66248.5	13130	22899.5	3622	10244.7	21135.2	17060.5	39401.8	12136.6	22416.9	35702.7	10224.4	14316.7	15376.3	11699.6	24106.4	16117.2	6076.56	23152	38033	63729.7	30080.8	52931.2	39124.5	44979.2	28145.9	19208.6
249.3s : 404.407m/z	1746.35	0	2010.57	1827.76	2047.76	829.03	2458.47	0	735.57	3185.03	2757.67	1329.9	0	1326.27	838.48	1999.31	0	2634.87	4642.71	8505.77	2697.41	0	2736.15	1333.9	1888.11	1668.9	2704.56	4881.3	1465.75	3798.12	4854.46	3442.46	984.91	0	1035.95	5869.12	2366.65	7162.38	2584.87	2258.12	3260.08	5539.95	1738.95	8940.26
250.8s : 317.329m/z	1468.67	3015.75	2766.87	2250.03	1622.34	0	4930.93	0	5688.52	283.69	3522.91	0	836.37	0	3086.79	1320.09	0	0	0	1309.04	2843.3	3121.27	0	2023.53	1615.3	0	0	2769.94	2531.29	2918.23	1943.2	0	3087.9	1250.37	0	0	3492.66	4637.54	3443.12	0	0	2313.79	0	0
252.5s : 295.347m/z	0	5671.52	7693.23	587.47	5113.17	1933.48	4240.07	597.12	2710.22	2441.68	8843.34	0	0	3574.22	6188.42	7247.9	0	0	3276.72	4449.36	4771.8	4706.56	616.96	6175.15	1838.21	2370.33	0	9983.15	555.35	0	4246.01	3763.42	11026.2	4878.6	0	0	572.62	10856.1	0	0	4330.6	11471.8	7594.62	3103.35
253.4s : 428.503m/z	3422.93	7549.9	2496.58	1335.95	8033.23	0	4527.79	2679.23	6068.26	7926.38	1927.84	4357.22	4330.6	5784.05	12980.9	0	17857.2	6913.76	6483.21	0	5182.51	20934.9	2724.17	1616.66	1232.59	11794.1	6665.4	5924.25	1773.55	6215.73	0	2658.86	6080.86	7196.64	0	5368.73	0	12089.5	3261.17	10372.7	1954.01	0	544.18	8575.29
254.0s : 446.432m/z	0	463.92	5924.25	1571.52	4476.41	2221.54	2205.47	1709.87	4289.72	0	2984.25	0	0	1885.32	685.02	4399.91	1673.32	2522.28	2172.96	5784.05	1252.12	2064.34	1517.62	1445.85	0	624.88	0	2744.51	1715.39	2112.92	2078.93	0	2747.36	0	1958.19	975.49	3337.31	7754.75	3410.95	2519.59	4977.08	0	3955.67	3731.12
254.1s : 384.476m/z	5688.52	15101.1	8555.35	945.68	9013.06	0	8641.27	5850.23	14272.7	6735.38	21171.5	1951.98	700.66	0	9741.21	2878.4	4572.5	6863.47	9876.01	31282.1	0	9122.6	2628.83	3225.7	3389.89	0	4965.17	0	4509.4	0	0	0	12719.2	8053.73	2115.97	1877.51	0	22093.7	5172.19	12174	1138.53	8587.24	11384.4	7220.38
254.6s : 274.364m/z	0	0	32407.5	0	0	868.5	0	18340	13555.2	9061.78	39798.3	4553.74	6806.19	6725.5	0	0	0	8254.6	11384.4	43385.8	15168.5	9715.34	7758.75	0	5583.18	2114.12	4844.41	767.06	0	0	0	0	0	9263.3	5640.71	0	16321.2	0	17534.2	13330.1	21977.3	15207.5	1141.21	20221.8
254.9s : 323.402m/z	1851.47	6418.25	24316.3	2981.61	11196	865.68	30382.5	6503.18	13649	7509.02	9400.31	6051.27	6308.5	18615.7	18107.3	0	6652.95	6253.26	16421.9	49851	9037.24	22197	0	3605.8	4009.13	6014.27	3984.12	10407	1118.63	5107.64	733.49	15260.8	6386.86	0	0	15571.6	9676.11	15149.4	3366.57	10422.7	13861	4572.5	9439.81	9686.15
255.4s : 516.560m/z	6140.08	7300.18	14295.9	0	8148.29	0	5313.35	8641.27	6546.12	9449.5	8676.94	8683.84	4201.2	1926.64	17949.8	6566.49	4051.03	10239	0	0	8602.17	15364.3	4533.2	1079.58	6874.82	13637.1	9281.8	0	4597.67	6470.23	2227.25	6973.95	11458	4907.49	1917.22	8334.36	10589.1	0	5284.48	11667.5	887.31	1150.15	8741.57	10517.5
255.4s : 389.438m/z	8969.32	14603.8	2621.12	4544.02	1752.22	6295.87	5867.44	7416.12	3407.71	8990.94	0	4246.01	2908.73	913.72	3649.31	5867.44	766.75	2352.67	1849.76	1597.35	2924.17	6496.29	0	0	0	2325.87	0	2184.47	6581.91	6243.95	2465.47	2311.94	2439.07	2814.62	2267.07	4899.14	781.67	3982.67	2045.66	6838.19	35368.2	12543	16564.4	2618.89
256.2s : 257.339m/z	2458.81	3130.86	5255.49	1381	9704.85	2168.85	8602.17	4988.84	6831.97	5163.29	7872.51	8168.22	6536.97	9359.5	6115.92	0	4350.29	6323.96	1611.58	645.67	0	6278.17	2031.32	4986.52	6792.42	3466.67	676.97	8063.8	4476.41	7982.11	0	6288.42	7549.9	3746.57	4585.77	11626.6	466.16	9511.6	7147.25	6431.95	12751	6012.63	4040.31	8206.45
258.9s : 472.540m/z	7008.92	10951	2159.97	4797.26	6863.47	2028.03	5740.5	6305.13	7993.3	10064.2	6323.96	8770.07	4710.02	13748.1	7574.74	0	7993.3	9972.38	7679.96	17358.2	7468.36	24990.2	4446.18	6098.79	7231.9	0	5842.49	6200.47	2808.58	6028.37	1204.49	5640.71	9723.09	4012.12	739.77	5451.75	0	0	4899.76	10276.9	5026.3	1073.59	5883.2	6607.39
259.2s : 341.336m/z	5622.68	0	7513.25	5496.94	4881.3	4455.91	2612.93	4637.54	0	7801.98	3932.96	3479.95	5554.58	2723.53	0	2865.89	3016.92	4965.17	5938.37	8860.31	10052.5	5065.22	0	4612.5	4033.57	3646.74	8053.73	5949.81	5446.77	4782.76	1328.86	7231.9	4023.45	5196.03	407.38	3541.79	5480.6	6693.49	1714.4	6203.33	2819.55	5428.58	5368.73	2322.3
259.7s : 426.500m/z	2531.29	124049	0	0	1789.25	2623.57	1892.29	105382	63729.7	0	383.79	0	1234.24	1621.45	1080.65	135273	0	0	2405.46	0	3429.2	101050	946.84	2368.34	5137.42	0	0	602.05	110812	2599.26	51254.8	0	0	855.73	7324.65	0	0	4410.56	0	2966.73	161971	153104	2769.94	80064
260.3s : 604.621m/z	999.6	6536.97	11298.1	0	0	989.79	5019	5212.02	0	599.28	0	0	1782.37	2098.28	1541.32	0	1047.57	1083.25	7571.63	17226.8	6308.5	12361.6	779.71	0	360.64	6462.57	0	0	602.66	409.84	1031.49	0	1200.13	0	1418.98	4401.37	4944.86	11941.2	2438.49	0	1675.35	0	281.56	631.74
260.7s : 640.622m/z	0	0	0	1386.03	1493.7	795.62	1737.92	2088.73	1317.61	980.15	2952.57	0	429.94	0	1022.35	1636.11	357.38	854.35	569.54	15376.3	0	1159.58	0	644.44	0	0	0	1864.9	1132.98	1377.93	1271.41	839.91	975.67	0	505.27	3736.96	1150.29	3422.93	1063.63	1158.16	0	4483.44	6459.37	3424.29
263.2s : 253.306m/z	12787.7	19472.5	0	9594.03	13848.8	13579.8	10028.5	13725.6	9378.22	18804.3	7688.98	12276.7	13954	6507	11001.2	17779.1	525.8	17358.2	15883.4	18676.2	28815.4	15039.9	15883.4	11341.1	13433.3	12719.2	16289.1	14767.3	19227.8	12054.9	13699.9	21747.8	0	14902.7	13702.2	13783.5	19670.8	24966.4	5550.86	22615.5	9516.31	14381.4	8577.18	11403
263.3s : 560.600m/z	712.28	7625	12767.5	7416.12	8482.44	1296.16	5980.56	3237.14	0	10517.5	891.35	0	5133.66	8113.2	17249.3	5344.83	9848.39	5444.9	10286.4	17751	954.53	2014.83	0	0	6831.97	6510.83	6238.19	512.85	0	0	2693.98	0	8077.84	780.31	2718.54	0	6460.97	15823.6	4001.89	8136.93	6650.02	1134.21	0	1748.18
263.6s : 442.516m/z	8773.44	9061.78	12330.7	1030.91	14133.4	3918.11	12973.1	0	12687.8	511.95	0	9723.09	9594.03	871.18	0	7716.88	17316.1	503.66	11630.7	0	3520.58	21404.6	6238.19	11772.7	12946.7	11395.6	11688.6	12787.7	11341.1	1760.17	2881.16	0	0	0	7008.92	15967.2	0	20925.5	2756.88	0	9122.6	0	0	906.58
263.9s : 355.446m/z	23510.8	32301.2	8292.72	16630.6	4367.61	11292.7	15253.8	25043	10386.6	1057.24	4584.85	19880.9	5065.22	3556.61	8813.93	24808.1	0	14873.1	6899.03	13795.3	2981.61	10431	0	0	1337.55	2180.2	3528.75	6536.97	24808.1	13702.2	7694.36	0	8117.79	0	0	20197.3	25768.5	6382.03	13130	20057.5	32971.6	2009.51	1869.96	8843.34
266.2s : 407.475m/z	30803.9	39124.5	7967.57	14351.4	7167.93	12928.3	12740.2	16161.9	7856.73	0	0	19143.1	8474.08	0	5973.07	15125.5	1802.28	8602.17	0	2820.25	4147.74	9644	3601.84	2820.25	0	4123.06	6561.77	4899.76	12861.5	16161.9	14771.5	0	5725.94	4563.3	0	20035.8	0	9052.97	4947.32	29996.9	42314	21312.4	28721.3	8154.98
266.9s : 469.516m/z	19300.8	18406.6	524.5	0	0	12112.7	10392.4	21275.8	0	0	1054.35	20347.3	0	1984.45	0	14473.3	696.85	540.52	11006.4	0	2966.73	11351.4	2162.24	0	447.02	586.22	2901.57	614.55	21009.5	0	6938.32	0	8793.37	0	466.25	16586.5	18208.6	2296.22	0	616.57	19409.2	0	13795.3	7656.43
267.7s : 359.370m/z	100434	76713.2	69008.9	73233.6	8206.45	919.38	0	0	56629.3	153104	49851	2579.94	1589.07	56629.3	82008.2	77991.8	84697.3	0	75813	10695.9	5114.16	6641.17	67418.2	62000.5	65520.9	84920.3	109259	79152.5	86437.6	72005.6	56259.9	115153	58027.2	74263.3	78705.3	68581.6	80534.2	101050	41215.8	95285.1	3420.05	75813	73850.6	49759.4
268.6s : 483.551m/z	2947.2	5815.2	927.34	0	1449.05	0	1172.57	2814.06	0	1489.06	0	1076.97	0	904.44	0	5961.49	3554.19	1533.37	1992.34	3575.7	783.53	11438.2	1541.59	1763.19	597.12	642.52	0	2028.03	6080.86	4416.07	0	2723.53	1565.75	0	0	4677.89	7791.91	1707.99	0	3335.78	5228.93	3420.05	4335.23	0
269.5s : 411.485m/z	2587.9	2798.83	7036.5	6044.63	6639.3	1782.37	4970.21	1921.4	0	4264.2	0	3128.19	1903.52	4706.56	6619.86	5793.04	2761.34	3320.6	3571.22	11637.3	4554.89	12551.6	2004.89	5230.38	7171.73	4883.48	3798.12	5051.15	5591.36	2565.05	499.51	973.23	7073.97	2863.4	0	6806.19	6125.31	15579.1	515.86	5805.84	1843.38	9320.48	3557.21	1646.34
269.9s : 267.270m/z	2256.11	0	2181.37	0	2542.58	2068.92	0	0	2020.18	3452.54	1403.87	2132.3	2421.08	0	2280.52	0	1399.05	0	0	0	5874.99	0	1931.27	0	0	3236.69	2067.43	0	1674.41	2588.81	0	0	0	2138.75	0	0	0	3747.87	0	3261.17	1345.06	2572.13	2628.83	1995.69
269.9s : 147.219m/z	6330.33	0	6178.38	5626.19	7247.9	3727.7	4051.03	7860.19	5009.62	8869.09	3954.68	7081.67	4937.94	3636.55	0	4786.44	5312.75	3846.69	6745.44	9768.27	16564.4	0	5073.6	5527.9	0	0	5288.39	8024.02	5225.42	6619.15	4053.78	12551.6	6156.2	5518.12	4293.99	6188.42	5624.43	10069.4	0	6581.91	4174.63	0	0	3584.1
269.9s : 381.327m/z	22495.2	20556.1	13667.7	21115.5	14272.7	15253.8	10937.9	17808.8	11190	29483.5	14950.5	23793.6	19964.7	16117.2	16289.1	17468.3	22741	21489.5	22670.5	16876.3	29627	20500.8	17996	18946	18123.7	25578.9	20221.8	16233	25809.2	21370.7	13464.6	24900.2	14632	21332.6	20682.7	11471.8	22211.4	18681.2	11831.9	16994.8	12497.7	12023.6	11956.4	9741.21
270.0s : 397.302m/z	0	8828.07	9086.98	9263.3	7939.55	8102.37	6916.95	7183.33	9274.62	8648.17	5707.96	7525.3	8806.15	7344.09	8372.82	8584.06	5895.46	0	8654.76	15017.6	10316.4	8869.09	6607.39	9102.85	12071.9	7666.29	11818.5	12153	7860.19	7828.9	7908.14	11487	7982.11	6665.4	5928.08	9312.55	11485.4	14883.8	5586.34	8426.87	8977.01	10656.2	7479.73	6546.12
270.3s : 376.372m/z	34410.7	31089.5	32971.6	25568.3	31941.5	25460.9	17423.6	37602.5	25317.5	60594.6	22173.8	41895.4	33139.2	19500.7	25956.5	19143.1	33192.7	32086	42879.3	50670.3	75813	42314	30642.4	24466.5	31031.8	36166.3	38091.2	37497.5	34962.7	39019.1	22899.5	51902.1	20633.8	38330.3	34079.8	29276.1	33101.9	38463.3	12288	39342.4	20633.8	46065.3	22277.6	18562.1
270.5s : 429.469m/z	5199.75	5237.91	5659.91	6705.03	632.42	6080.86	0	2546.58	1125.14	851.85	0	3696.68	6156.2	0	424.88	3115.53	0	5688.52	4393.57	0	0	2345.54	4017.84	1621.45	0	4661.72	1682.63	2574.25	3959.82	10286.4	6566.49	0	1181.67	2501.05	0	2496.81	3748.69	1793.09	3219.15	4143.88	662.38	3547.27	3004.05	2430.55
273.4s : 655.480m/z	0	1997.4	1885.87	2450.8	4750.08	0	5887.24	0	2917.1	931.06	4281.96	1526.49	1505.48	0	4862.84	6270.08	0	2419.47	3201.77	6854.87	1549.27	0	5204.26	3474.7	0	1312.4	3510.55	3142.06	1001.83	1058.37	2406.97	2777.01	3442.46	0	1390.46	3312.81	5926.16	0	1594.36	0	8131.33	2145.83	13456.8	0
273.7s : 371.442m/z	5803.73	4878.6	2104.61	0	2134.28	1317.61	3744.09	4487.63	1748.18	0	1302.25	4093.8	1920.23	0	980.48	6684.44	3951.83	631.47	0	0	519.64	0	575.96	0	0	0	0	986.46	919.38	4544.02	955.98	0	1492.3	703.05	617.71	2966.73	5426.08	504.56	1453.64	5512.45	2875.13	5265.08	7520.22	0
274.6s : 500.566m/z	7641.83	11632.1	2856.85	2373.41	12740.2	1000.73	12261.5	575.18	11919.7	10418.6	0	14737.1	1511.61	515.13	0	9944.99	21489.5	1164.93	16181.1	29223.5	0	24106.4	6171.64	2685.1	0	0	7842	14677.8	8607.86	11607.6	544.49	7167.93	12973.1	10224.4	3801.69	10286.4	12057.7	21559.8	7275.93	20347.3	465.92	11298.1	0	10204.6
276.7s : 373.453m/z	52607.3	66644.8	20471.1	44764	8313.62	28454.1	23179.5	53964.6	16564.4	836.86	3567.47	57894.1	19472.5	0	12060.5	68473.3	3263.95	2713.04	21503.7	11459.8	4799.67	18627.2	10806.9	5496.63	6123.22	4438.12	10478.3	5615.54	56259.9	2026.47	14902.7	4230	23632.5	0	2280.52	36793.2	67031.5	21868.8	17696	50120.9	96128.7	64286.8	3422.75	19409.2
277.6s : 424.501m/z	116636	44373.6	72458.4	6899.03	31282.1	86437.6	79878.9	44979.2	10002.5	1216.33	0	140810	44233.9	4350.29	47727.1	8168.22	24353	5752.01	61192.2	0	26800.3	0	24235.9	361.72	0	0	29719.9	17306.2	5630.57	110812	16398.3	588.59	71242.9	16959.5	1137.04	124049	53787	42314	57940.3	191692	44373.6	50248	191692	17765.2
279.1s : 391.479m/z	0	26219.8	8510.89	11403	3187.73	7379.95	8206.45	14670	7396.21	0	0	11511	5770.07	0	5842.49	21591.3	1296.82	12422.1	7295.36	2272	0	7267.8	1643.75	0	0	1836.39	0	1870.32	17408.4	13063.2	6382.03	0	6952.5	1792.28	0	20556.1	20581.2	5440.33	5938.37	14413.8	0	23081.6	21038.6	8313.62
282.2s : 467.512m/z	5475.39	2634.87	9798.88	15571.6	5015.94	1863.53	0	0	0	0	0	4388.26	6452.74	716.3	5113.17	484.84	3652.99	16090	0	0	0	1324.22	0	449.44	0	0	729.02	0	2693.98	16398.3	1811.04	0	526.36	1938.96	0	3574.22	1527.99	7507.47	7324.65	15525.6	8545.73	3918.11	3266.15	2173.87
283.8s : 351.439m/z	1128.5	12551.6	8393.87	21370.7	11938.6	7982.11	9559.06	10702.6	7196.05	5095.55	2387.05	5360.02	5979.56	5818.88	10498.1	9439.81	11891.4	9263.3	1697.91	5546.65	0	3674.03	9944.99	13012.2	17934.7	1658.92	4474.76	18340	8176.86	3945.91	6295.87	1592.57	18627.2	6262.56	2242.05	14105.8	32509.8	52213.9	8319.9	13585.9	43016.4	22834.7	15253.8	2819.55
285.5s : 238.358m/z	11841.7	13795.3	10014.8	12237.2	9562.56	8239.5	6990.77	8806.15	7723.77	11794.1	10224.4	12375.9	12710.5	9007.65	8545.73	11133.1	0	11607.6	12354.4	7594.62	10480.8	14133.4	8793.37	0	12740.2	14693	0	9484.96	0	11444.5	0	12667.4	8593.61	14316.7	11018.9	7295.36	9310.12	9983.15	8607.86	7036.5	8934.17	7617.37	6826.83	6970.73
286.8s : 368.464m/z	727.33	3363.83	0	5243.28	6735.38	2341.4	0	2519.59	485.84	0	0	2234.18	2176.18	2310.36	4977.08	6496.29	0	1263.98	854.7	6299.24	1339.61	0	2458.81	5694.84	5652.63	765.04	0	3752.32	6295.87	0	2954.37	0	6521.64	1119.31	922.37	3975.54	6659.67	12886.2	1482.1	3806.78	9786.29	7520.22	5969.36	0
287.1s : 333.433m/z	954.17	9644	1879.36	4009.13	6409.48	2665.73	3665.14	1903.52	0	325.33	0	3851.76	5409.36	1824.66	2899.26	17648.2	1305.76	3424.29	1158.16	9493.45	1758.01	0	6000.54	6973.95	13151.4	0	2887.47	8555.35	5554.58	1816.95	3837.38	0	9407.61	1569.39	0	7379.95	20029.5	32407.5	2572.13	3642.59	22922.9	13725.6	10372.7	0
292.5s : 558.598m/z	8461.64	9897.37	14077.6	10742.8	784.87	2005.34	10517.5	5709.5	9537.13	775.96	0	16192.9	1391.9	10014.8	1191.57	850.04	24662.4	11794.1	10656.2	22785.1	12878.7	6223.57	999.15	12361.6	1794.44	9669.34	6806.19	15101.1	1054.35	9338.5	3410.95	1130.96	12089.5	528.87	819.16	8877.7	9065.19	20171	0	14614.8	10276.9	10100.3	9394.41	0
292.8s : 158.311m/z	2599.26	2105.88	2353.28	5462.88	3016.92	1887.35	2005.16	2450.8	2177.75	0	2020.18	4127.46	3172.75	2546.58	1155.95	0	3989.43	1975.25	2798.83	5225.15	2159.97	0	0	1520.31	2758.31	2895.96	0	2400.06	2912.46	3279.74	2181.37	2908.73	0	3510.55	0	1955.19	1574.97	3064.87	0	0	2424.17	1846.71	0	0
302.5s : 347.414m/z	3098.81	1285.66	0	4771.8	0	3510.55	5165.21	3416.78	11818.5	5333.17	15928.3	908.28	3474.7	8372.82	7881.51	3102.68	1577.29	0	4579.69	14902.7	5761.09	10304.2	0	3414.86	3635.73	4033.57	0	0	2970.85	8038.05	10028.5	7548.63	11528.4	12735.3	9863.19	9863.19	0	0	6366.38	4597.67	2318.89	2702.01	14458.4	8977.01
303.4s : 484.536m/z	3354.36	0	690.06	0	1924.15	2611.33	7900.92	2736.15	9156.81	4344.2	353.26	3921.81	3054.4	4049.3	6478.27	0	0	0	0	11699.6	647.27	10992.6	1799.15	6558.64	0	604	352.89	5467.9	0	405.63	0	1752.22	0	3228.44	1484.81	298.01	0	8954.04	2747.36	8634.89	2830.34	0	0	565.27
316.7s : 616.653m/z	6288.42	11354	13156.9	9511.6	0	1604.83	6143.86	0	7421.57	8470.72	7731.61	9913.18	0	0	15207.5	1451.34	20035.8	8833.73	14638.2	26535.5	11637.3	14295.9	643.14	8990.94	8261.47	0	0	8598.77	6713.36	16024.9	1981.62	933.07	7881.51	398.84	473.83	6302.06	2005.03	17808.8	4233.4	13063.2	734.7	9624.75	0	7117.02
320.2s : 208.340m/z	0	5405.67	3738.28	4637.54	3551.28	2554.37	2256.11	3864.26	3622	3636.55	3751.23	4588.99	0	0	3685.91	3651.9	6278.17	5381.82	0	4340.05	3227.38	0	3558.89	0	0	3889.23	5554.58	3445.99	4102.68	0	0	0	0	0	4167.05	3499.39	3030.32	6503.18	0	0	0	3577.19	2119.89	2829.1
320.4s : 674.696m/z	5001.18	7895.99	10992.6	5938.37	6020.68	0	6171.64	2862.79	826.9	0	6566.49	7586.92	2503.32	5399.2	15728.6	5459.6	13315.5	7664.81	9191.79	19143.1	10244.7	15753.2	586.22	5405.67	5709.5	5809.23	4899.76	7485.83	1265.88	0	414.07	0	480.47	5360.02	491.3	4742.97	5207.21	15222.1	527.08	8069.43	7306.1	1262.67	6203.33	4698.81
323.5s : 542.583m/z	4405.56	3466.67	5210.16	0	5933.31	1112.89	6040.42	0	802.15	1231.81	0	2677.13	2490.01	0	7224.02	3010.6	8289.1	3012.12	448.36	12680.3	565.27	0	2482.06	4064.39	595.69	2584.87	0	4942.4	685.63	7485.83	1784.07	940.84	5680.54	519.37	0	1214.07	533.32	9274.62	3324.19	8515.78	0	4093.8	4140.79	4035.38
323.6s : 183.246m/z	0	0	1932.34	0	1762.74	0	0	1490.85	1785.19	1204.49	2566.36	0	2762.62	2576.54	1786.67	1691.13	0	1908.01	1739.19	2664.71	1530.84	2117.84	1731.75	0	1733.27	2356.81	1241.54	1987.98	1692.58	1533.77	511.24	1730.51	1602.7	0	1397.12	1533.37	0	1684.83	1535.03	0	2270.94	1605.16	1521.83	1407.01
330.9s : 272.476m/z	0	0	3449.19	0	0	11831.9	0	0	1062.58	0	5491.02	8975.47	3955.67	0	0	0	2173.3	2973.78	2179.66	0	0	4988.84	2989.82	3197.36	0	0	2731.74	2474.54	0	0	3060.23	2792.26	2625.12	7768.26	2383.5	2420.71	1765.51	0	0	0	1831.86	3731.12	3435.79	0
334.3s : 111.255m/z	0	2154.41	1731.75	0	0	1094.81	1502.97	0	0	0	0	0	1868.68	0	0	0	0	2999.3	0	7632.25	0	0	3489.47	0	3444.82	0	1383.55	3993.44	2089.82	0	4824.58	0	4138.45	0	1537.98	3180.59	0	6263.38	2484.52	0	1528.33	1714.4	2984.25	4350.29
339.7s : 197.265m/z	1639.64	2465.47	1988.43	2101.01	3249.46	1709.87	0	0	1614.71	1724.3	0	0	2595.37	2210.05	2260.74	1374.91	3030.5	2014.83	2303.39	1729.79	2207.44	2282.78	0	2303.39	1660.25	0	1881	0	1743.83	2470.25	0	2215.21	1794.44	2044.79	4044.49	1745.12	1365.8	4252.6	2002.03	1669.43	1688.61	1352.58	0	1723.52
349.1s : 247.359m/z	1766.64	0	2698.96	0	1675.81	0	1239.28	2044.79	1801.06	2213.41	0	0	0	2288.07	1757.74	1520.85	3735.76	0	732.24	2493.6	1983.33	0	2071.17	1723.26	1881.55	3087.34	0	1682.63	0	1985.01	1594.36	1629.55	1555.19	2078.93	2088.73	2101.01	0	0	0	0	1936.13	0	1712.77	0
349.3s : 658.670m/z	1251.71	2837.03	5530.59	0	0	677.85	2794.85	545.76	2904.7	2783.05	4039.02	0	1312.77	2886.38	4452.13	0	0	3774.78	0	9263.3	4381.27	904.44	1104	2438.51	0	2342.03	617.22	3652.99	0	2684.48	902.16	0	0	0	0	2376.7	0	7290.11	1198.34	360.64	2582.32	3240.7	3221.83	2939.63
